# Supplementary material for: Nam Dia long, a Vietnamese folk formula, induces apoptosis in MCF-7 cells through various mechanisms of action
Source: BMC Complement Altern Med. 2017 Dec 4;17:522. doi: 10.1186/s12906-017-2027-2 (PMC5716261; doi:10.1186/s12906-017-2027-2)
Supplement: Supplementary file 1 — Primers used for Real-time RT-PCR. (XLSX 12 kb) [file 12906_2017_2027_MOESM1_ESM.xlsx]

## Sheet: Sheet3
Table S1. Primers used for Real-time RT-PCR
No.	Gene	Primer sequence	Reference
1	GRP78	5'-GCATCGACCTGGGTACCACCTA-3'	Shinkai Y. et al.Toxicological science 114(2), 378–386 (2010)
		5'-CCCTTCAGGAGTGAAAGCCACA-3'
2	ERN1	5'-GCCGTGGTGAAGATGGACTG-3'	Shimodaira et al., Biochemical and Biophysical Research Communications,445(2),524–533 (2014)
		5'-ACAGAACCACCTTTATAGGTCCTGA-3'
3	ATF4	5'-GTTCTCCAGCGACAAGGCTA-3'	Oslowski1 CM.and Urano F. Methods Enzymol. 2011; 490: 71–92. (2011)
		5'-ATCCTGCTTGCTGTTGTTGG-3'
4	XBP-1	5'-TAAGACAGCGCTTGGGGATG-3'	Realtime RT-PCR tool http://www.idtdna.com/
		5'-GCCTCACTTCATTCCCCTTGG-3'
5	DDIT3	5'-AAGTGGCTACTGACTACCCTCTCACT-3'	Akatsu Y. Cancer science, 98(5):707-15 (2007).
		5'-AAGCCTTCCCCCTGCGTAT-3'
6	FAM129A	5'-GAGAAGGGTCACTATGGTTCC-3'	Realtime RT-PCR tool http://www.idtdna.com/
		5'-CCACGTCCTCTTTCTGTCATTC-3'
7	GDF15	5'-CGAAGACTCCAGATTCCGAGAG-3'	De Wit NJ, British journal of cancer, 92, 2249–2261 (2005).
		5'-CCAGCCGCACTTCTGGC-3'
8	TP53	5'-CTAAGCGAGCACTGCCCA A-3'	Realtime RT-PCR tool http://www.idtdna.com/
		5'-TCTCGGAACATCTCGAAGCG-3'
9	GADD45A	5'-GCAGAAGACCGAAAGGATGGATA-3'
		5'-GCACAACACCACGTTATCGG-3'
10	p21	5'-GGCAGACCAGCATGACAGATT-3'	Jean et al., Biochim Biophys Acta. 2001 Dec; 1522(2):89-96 (2001)
		5'-GCGGATTAGGGCTTCCTCTT-3'
11	CDK1	5'-TGAAACTGCTCGCACTTG-3'	Liu et al., Journal of Pineal Research, 50(2), 222–231 (2010)
		5'-ATGGTAGATCCCGGCTTATT-3'
12	CDK2	5'-CAGAAACAAGTTGACGGGAGA-3'
		5'-GACATCCAGCAGCTTGACAATA-3'
13	CCNB1	5'-GGAAACATGAGAGCCATCCT-3'
		5'-TTCTGCATGAACCGATCAAT-3'
14	CCNE	5'-CCGGTATATGGCGACAC-3'
		5'-TCTGTCACATACGCAAACTG-3'
15	CCNA2	5'-GCCTTTCATTTAGCACTC-3'
		5'-TGAAGGTCCATGAGACAA-3'
16	Bcl-2	5'-ATCGCCCTGTGGATGACT-3'	Porichi et al., Anticancer Research, 29 (10), 3977-3982 (2009).
		5'-CAGCCAGGAGAAATCAAACAGAGG-3'
17	Bax	5-TCCCCCCGAGAGGTCTTTT-3'	Ikeguchi M., Hirooka Y, Kaibara N., Cancer, 95 (9) : 1938-45 (2002)
		5-CGGCCCCAGTTGAAGTTG-3'
18	Cas9	5'-GGTGATGTCGGTGCTCTT GA-3'	Realtime RT-PCR tool http://www.idtdna.com/
		5'-GGACTCACGGCAGAAGTTCA-3'
19	Cas8	5'-CTGCTGGGGATGGCCACTGTG-3'
		5'-TCGCCTCGAGGACATCGCTCTC-3'
20	NOXA	5'-CCTGCAGGACTGTTCGTGTT-3'
		5'-ACACTCGACTTCCAGCTCTGC-3'
21	PUMA	5'-AAATTTGGCATGGGGTCTGC-3'
		5'-CTCCCTGGGGCCACAAATC-3'
22	TRAIL	5'-AGTGAGAGAAAGAGGTCCTCAG-3'
		5'-CCAGAGCCTTTTCATTCTTGGA-3'
23	Nrf-2	5′-TTCAGCCAGCCCAGCACATC-3’	Garbin et al., PLoS ONE 4(12): e8225 (2009).
		5′-CGTAGCCGAAGAAACCTCATTGTC-3′
24	HMOX1	5’-CAGGAGCTGCTGACCCATGA-3’	Jian et al., Journal of Investigative Dermatology (2011) 131, 1420–1427 (2011)
		5’-AGCAACTGTCGCCACCAGAA-3’
25	CAT	5’-ACTTTGAGGTCACACATGACATT-3’	Wang et al., Springer Science+Business Media, LLC 201110.1007/s12032-011-9848-5 (2011)
		5’-CTGAACCCGATTCTCCAGCA-3’
26	SOD1	5’-AGGTCCTCACTTTAATCCTCTATCCA-3'	Duarte et al., Archives of Oral Biology, 57(2), 161–168 (2012)
		5’-ACCATCTTTGTCAGCAGTCACATT-3’
27	SOD2	5’-GGACACTTACAAATTGCTGCTTGT-3’
		5’-AGTAAGCGTGCTCCCACACAT-3’
28	GPx-1	5’-ACGATGTTGCCTGGAACTTT-3’	Walshe et al., Cancer Res, 67:4751-4758 (2007).
		5’-TCGATGTCAATGGTCTGGAA-3’
29	ESR1	5'-CGACTATATGTGTCCAGCCAC-3'	West N.R. et al., Endocr Relat Cancer 19,181-195 (2012)
		5'-CCTCTTCGGTCTTTTCGTATCC-3'
30	ESR2	5'-AGAGTCCCTGGTGTGAAGCAAG-3'	Fietz D. et al., Histochem Cell Biol DOI 10.1007/s00418-014-1216-z (2014)
		5'-GACAGCGCAGAAGTGAGCATC-3'
31	GAPDH	5'-GAAGGTGAAGGTCGGAGTC-3'	Ikeguchi et al., Journal of Surgical Oncology, 81(3): 148-154 (2002)
		5'-GAAGATGGTGATGGGATTTC-3'
