# Supplementary material for: Nam Dia long, a Vietnamese folk formula, induces apoptosis in MCF-7 cells through various mechanisms of action
Source: BMC Complement Altern Med. 2017 Dec 4;17:522. doi: 10.1186/s12906-017-2027-2 (PMC5716261; doi:10.1186/s12906-017-2027-2)
Supplement: Supplementary file 2 — Differentially expressed genes in MCF-7 cells after treatment with NDL at 24 h and 48 h. (XLSX 45 kb) [file 12906_2017_2027_MOESM2_ESM.xlsx]

## Sheet: Sheet 1
Table S2. Differentially expressed genes in MCF-7 cells after treatment with NDL at 24 h and 48 h
Upregulated genes					Downregulated genes
TargetID	Refseq_NM	GeneSymbol	Gene_ID	fc ± SD	TargetID	Refseq_NM	GeneSymbol	Gene_ID	fc ± SD
24 h					24 h
ILMN_1687757	NM_001818.2	AKR1C4	1109	11.81 ± 0.28	ILMN_1732296	NM_002167.2	ID3	3399	-2.00 ± 0.50
ILMN_1713124	NM_003739.4	AKR1C3	8644	9.15 ± 0.18	ILMN_2203891	NM_005904.2	SMAD7	4092	-2.02 ± 0.13
ILMN_2412336	NM_001354.4	AKR1C2	1646	7.44 ± 0.21	ILMN_1664861	NM_181353.1	ID1	3397	-2.12 ± 0.75
ILMN_1678049	NM_005141.2	FGB	2244	5.72 ± 0.73	ILMN_2350634	NM_001039348.1	EFEMP1	2202	-2.29 ± 0.29
ILMN_1807291	NM_000499.2	CYP1A1	1543	5.30 ± 0.22	ILMN_1735779	NM_004982.2	KCNJ8	3764	-2.39 ± 0.23
ILMN_2188862	NM_004864.1	GDF15	9518	4.50 ± 0.20	ILMN_1709067	NM_152486.2	SAMD11	148398	-2.45 ± 0.24
ILMN_2315044	NM_000509.4	FGG	2266	4.43 ± 0.48	ILMN_1730995	NM_001001936.1	AFAP1L2	84632	-2.56 ± 0.34
ILMN_1708934	NM_001124.1	ADM	133	4.18 ± 0.50	ILMN_1711988	NM_022055.1	KCNK12	56660	-2.79 ± 0.78
ILMN_1740426	NM_016084.3	RASD1	51655	4.15 ± 0.78	ILMN_2384056	NM_001039966.1	GPER	2852	-3.10 ± 0.25
ILMN_1677814	NM_003786.2	ABCC3	8714	4.11 ± 0.44	ILMN_1697448	NM_006472.2	TXNIP	10628	-4.17 ± 0.65
ILMN_1800512	NM_002133.1	HMOX1	3162	3.97 ± 0.17	48 h
ILMN_1726682	XM_941435.2	LOC146909	146909	3.92 ± 0.14	ILMN_1674411	NM_001098525.1	CKAP2	26586	-2.00 ± 0.21
ILMN_1809931	NM_006096.2	NDRG1	10397	3.64 ± 0.13	ILMN_2407619	NM_001790.3	CDC25C	995	-2.00 ± 0.12
ILMN_1806165	NM_002155.3	HSPA6	3310	3.49 ± 0.28	ILMN_1742145	NM_012291.4	ESPL1	9700	-2.01 ± 0.05
ILMN_1695880	NM_002317.3	LOX	4015	3.06 ± 0.21	ILMN_2367743	NM_001070.3	TUBG1	7283	-2.01 ± 0.24
ILMN_1672148	NM_020299.3	AKR1B10	57016	2.99 ± 0.26	ILMN_1696407	NM_003016.3	SFRS2	6427	-2.01 ± 0.10
ILMN_1806023	NM_002228.3	JUN	3725	2.76 ± 0.48	ILMN_2189605	NM_145284.3	FAM122B	159090	-2.01 ± 0.09
ILMN_1707727	NM_139314.1	ANGPTL4	51129	2.74 ± 0.40	ILMN_1665994	NM_006928.3	SILV	6490	-2.01 ± 0.09
ILMN_2184373	NM_000584.2	IL8	3576	2.72 ± 0.61	ILMN_1785646	NM_153321.1	PMP22	5376	-2.01 ± 0.18
ILMN_2133205	NM_002083.2	GPX2	2877	2.71 ± 0.24	ILMN_1655642	NM_018193.2	FANCI	55215	-2.01 ± 0.15
ILMN_1680874	NM_178012.3	TUBB2B	347733	2.63 ± 0.18	ILMN_1778845	NM_022074.2	FAM111A	63901	-2.02 ± 0.16
ILMN_1695864	XM_942246.1	LOC652669	652669	2.62 ± 0.14	ILMN_1684217	NM_004217.2	AURKB	9212	-2.02 ± 0.13
ILMN_1809998	XM_211764.4	LOC285095	285095	2.58 ± 0.20	ILMN_1658027	NM_003579.2	RAD54L	8438	-2.02 ± 0.08
ILMN_1676984	NM_004083.4	DDIT3	1649	2.39 ± 0.66	ILMN_1660544	NM_183376.1	ARRDC4	91947	-2.02 ± 0.28
ILMN_1661599	NM_019058.2	DDIT4	54541	2.36 ± 0.21	ILMN_1766499	NM_021979.3	HSPA2	3306	-2.02 ± 0.20
ILMN_2329914	NM_005841.1	SPRY1	10252	2.33 ± 0.42	ILMN_1802205	NM_004040.2	RHOB	388	-2.03 ± 0.24
ILMN_3202024	XR_037197.1	LOC392437	392437	2.30 ± 0.16	ILMN_1792689	NM_003512.3	HIST1H2AC	8334	-2.03 ± 0.14
ILMN_1730351	NM_207459.1	FLJ35767	400629	2.30 ± 0.42	ILMN_3191227	XR_037397.1	LOC100129267	100129267	-2.03 ± 0.12
ILMN_1706390	NM_001072.3	UGT1A6	54578	2.26 ± 0.20	ILMN_2070896	NM_001204.5	BMPR2	659	-2.03 ± 0.29
ILMN_1729563	NM_003359.2	UGDH	7358	2.22 ± 0.18	ILMN_1703906	NM_018410.3	HJURP	55355	-2.03 ± 0.08
ILMN_1730328	XM_941281.1	LOC649853	649853	2.21 ± 0.09	ILMN_2396546	NM_001542.2	IGSF3	3321	-2.03 ± 0.16
ILMN_1788109	NM_013278.3	IL17C	27189	2.20 ± 0.15	ILMN_1800619	NM_080626.5	BRI3BP	140707	-2.03 ± 0.11
ILMN_1693338	NM_000104.2	CYP1B1	1545	2.17 ± 0.19	ILMN_1799575	NM_013371.2	IL19	29949	-2.04 ± 0.25
ILMN_2319588	NM_182980.2	OSGIN1	29948	2.15 ± 0.39	ILMN_2155272	NM_025049.2	PIF1	80119	-2.04 ± 0.19
ILMN_1808226	NM_002928.2	RGS16	6004	2.11 ± 0.53	ILMN_1664014	NM_152709.3	STOX1	219736	-2.04 ± 0.19
ILMN_1721102	XM_927253.1	LOC255326	255326	2.10 ± 0.21	ILMN_1811014	NM_000926.3	PGR	5241	-2.04 ± 0.18
ILMN_1815032	NM_031439.2	SOX7	83595	2.07 ± 0.14	ILMN_1744830	NM_014783.2	ARHGAP11A	9824	-2.04 ± 0.09
ILMN_2173835	NR_002201.1	FTHL3	2498	2.07 ± 0.09	ILMN_1787199	NM_182530.1	MYRFL	196446	-2.05 ± 0.19
ILMN_1801216	NM_005980.2	S100P	6286	2.06 ± 0.19	ILMN_1917341	AK056963			-2.05 ± 0.16
ILMN_1683146	NM_002032.2	FTH1	2495	2.05 ± 0.14	ILMN_1695423	NM_001769.2	CD9	928	-2.05 ± 0.16
ILMN_1673191	NM_176823.3	S100A7A	338324	2.04 ± 0.27	ILMN_1788166	NM_003318.3	TTK	7272	-2.05 ± 0.10
ILMN_3227315	XR_042330.1	LOC729009	729009	2.03 ± 0.31	ILMN_1712452	NM_016195.2	KIF20B	9585	-2.05 ± 0.06
ILMN_1811767	NM_031479.3	INHBE	83729	2.01 ± 0.43	ILMN_1666305	NM_005192.2	CDKN3	1033	-2.05 ± 0.03
ILMN_1755974	NM_005165.2	ALDOC	230	2.01 ± 0.15	ILMN_1708006	NM_005931.2	MICB	4277	-2.05 ± 0.24
48h					ILMN_1695357	NM_017785.3	CCDC99	54908	-2.05 ± 0.16
ILMN_1810725	NM_052966.2	FAM129A	116496	18.46 ± 0.25	ILMN_1778152	NM_001042762.1	FIGNL1	63979	-2.05 ± 0.22
ILMN_2188862	NM_004864.1	GDF15	9518	15.70 ± 0.27	ILMN_1730794	NM_019605.2	SERTAD4	56256	-2.05 ± 0.12
ILMN_1676984	NM_004083.4	DDIT3	1649	14.73 ± 0.32	ILMN_2211800	NM_001008735.1	HMGB1L1	10357	-2.06 ± 0.16
ILMN_1730351	NM_207459.1	FLJ35767	400629	14.48 ± 0.22	ILMN_1733937	NM_012329.2	MMD	23531	-2.06 ± 0.14
ILMN_1806165	NM_002155.3	HSPA6	3310	14.23 ± 0.49	ILMN_2336094	NM_001080477.1	ODZ3	55714	-2.07 ± 0.17
ILMN_1692223	NM_005564.3	LCN2	3934	12.99 ± 0.27	ILMN_1782403	NM_018304.2	PRR11	55771	-2.07 ± 0.33
ILMN_1713124	NM_003739.4	AKR1C3	8644	12.88 ± 0.31	ILMN_1729115	XM_941060.1	LOC651816	651816	-2.07 ± 0.14
ILMN_1687757	NM_001818.2	AKR1C4	1109	11.33 ± 0.30	ILMN_1656718	NM_017702.2	DEF8	54849	-2.07 ± 0.21
ILMN_1807291	NM_000499.2	CYP1A1	1543	11.27 ± 0.23	ILMN_1849494	AF131834	EFR3B		-2.07 ± 0.20
ILMN_1740559	NM_000131.3	F7	2155	10.84 ± 0.20	ILMN_1793474	NM_198336.1	INSIG1	3638	-2.08 ± 0.17
ILMN_2149815	NM_000774.3	CYP2F1	1572	10.65 ± 0.32	ILMN_2290118	NM_001080497.1	MEGF9	1955	-2.08 ± 0.09
ILMN_1800512	NM_002133.1	HMOX1	3162	10.05 ± 0.30	ILMN_1657087	NM_152520.3	ZNF533	151126	-2.08 ± 0.37
ILMN_2412336	NM_001354.4	AKR1C2	1646	9.34 ± 0.28	ILMN_3233388	NM_001085400.1	RELL1	768211	-2.08 ± 0.20
ILMN_1811767	NM_031479.3	INHBE	83729	9.10 ± 0.39	ILMN_2054019	NM_005101.1	ISG15	9636	-2.08 ± 0.19
ILMN_2170814	NM_014398.2	LAMP3	27074	8.09 ± 0.20	ILMN_1663390	NM_001255.2	CDC20	991	-2.08 ± 0.15
ILMN_1773865	NM_005347.2	HSPA5	3309	7.43 ± 0.05	ILMN_1740555	NM_130811.1	SNAP25	6616	-2.08 ± 0.17
ILMN_1680874	NM_178012.3	TUBB2B	347733	7.30 ± 0.34	ILMN_1775327	NM_182470.1	PKM2	5315	-2.08 ± 0.15
ILMN_2181892	NM_032621.2	BEX2	84707	6.96 ± 0.14	ILMN_1732516	NM_014708.3	KNTC1	9735	-2.08 ± 0.12
ILMN_2315044	NM_000509.4	FGG	2266	6.88 ± 0.47	ILMN_2200331	NM_002105.2	H2AFX	3014	-2.09 ± 0.05
ILMN_1677814	NM_003786.2	ABCC3	8714	6.58 ± 0.40	ILMN_1703092	NM_004260.2	RECQL4	9401	-2.09 ± 0.07
ILMN_1805665	NM_198391.1	FLRT3	23767	6.33 ± 0.19	ILMN_1791296	NM_015283.1	DPY19L1	23333	-2.09 ± 0.22
ILMN_1696911	NR_002203.1	FTHL8	2501	5.65 ± 0.32	ILMN_3286312	XR_016116.2	LOC642458	642458	-2.10 ± 0.12
ILMN_3310491	NR_031742.1	MIR1978	100302173	5.63 ± 0.65	ILMN_1808011	NM_052943.2	FAM46B	115572	-2.10 ± 0.11
ILMN_3227315	XR_042330.1	LOC729009	729009	5.51 ± 0.15	ILMN_1758943	NM_199051.1	FAM5C	339479	-2.10 ± 0.13
ILMN_1801216	NM_005980.2	S100P	6286	5.31 ± 0.10	ILMN_1764813	NM_194318.3	B3GALTL	145173	-2.10 ± 0.17
ILMN_1719170	NM_152559.2	WBSCR27	155368	5.29 ± 0.19	ILMN_1807501	NM_032336.1	GINS4	84296	-2.10 ± 0.63
ILMN_1683146	NM_002032.2	FTH1	2495	5.15 ± 0.19	ILMN_1711904	NM_031300.2	MXD3	83463	-2.10 ± 0.14
ILMN_1752810	NM_018357.2	LARP6	55323	5.09 ± 0.13	ILMN_2371053	NM_004428.2	EFNA1	1942	-2.10 ± 0.26
ILMN_1718770	NM_182574.1	FLJ36070	284358	5.07 ± 0.12	ILMN_1798210	NM_203394.2	E2F7	144455	-2.10 ± 0.14
ILMN_1857335	AK092751			4.92 ± 0.45	ILMN_1768969	NM_002296.2	LBR	3930	-2.12 ± 0.22
ILMN_2141790	NM_006389.2	HYOU1	10525	4.91 ± 0.17	ILMN_1731070	NM_014321.2	ORC6L	23594	-2.12 ± 0.23
ILMN_1810945	XM_001131525.1	LOC731992	731992	4.71 ± 0.30	ILMN_1756043	NM_007086.2	WDHD1	11169	-2.12 ± 0.17
ILMN_1801442	NM_002281.2	KRT81	3887	4.61 ± 0.16	ILMN_1751444	NM_022346.3	NCAPG	64151	-2.12 ± 0.14
ILMN_1678049	NM_005141.2	FGB	2244	4.52 ± 0.40	ILMN_1785191	NM_014051.3	TMEM14A	28978	-2.12 ± 0.10
ILMN_3303612	XM_001722078.1	PABPC1L	80336	4.45 ± 0.23	ILMN_1703692	XM_929980.2	LOC647000	647000	-2.13 ± 0.07
ILMN_1726682	XM_941435.2	LOC146909	146909	4.41 ± 0.12	ILMN_2132161	NM_031217.2	KIF18A	81930	-2.13 ± 0.24
ILMN_1706013	NR_002204.1	FTHL11	2503	4.25 ± 0.10	ILMN_1664511	NM_006101.1	NDC80	10403	-2.13 ± 0.23
ILMN_3244646	NR_004426.1	RNU1G2	26864	4.23 ± 0.30	ILMN_1772446	NM_032829.1	FAM222A	84915	-2.14 ± 0.03
ILMN_2173835	NR_002201.1	FTHL3	2498	4.19 ± 0.12	ILMN_1672496	NM_001539.2	DNAJA1	3301	-2.14 ± 0.08
ILMN_1673769	NM_002237.3	KCNG1	3755	4.18 ± 0.11	ILMN_1670037	NM_021128.3	POLR2L	5441	-2.14 ± 0.13
ILMN_3236653	NR_004400.1	RNU1-5	26863	4.18 ± 0.31	ILMN_2328972	NM_006892.3	DNMT3B	1789	-2.14 ± 0.18
ILMN_2183510	NM_006010.2	ARMET	7873	4.16 ± 0.08	ILMN_1678535	NM_000125.2	ESR1	2099	-2.14 ± 0.11
ILMN_1736256	NM_004343.2	CALR	811	4.16 ± 0.09	ILMN_2409298	NM_018454.5	NUSAP1	51203	-2.15 ± 0.18
ILMN_3246273	NR_004408.1	RNU1-3	26869	4.16 ± 0.35	ILMN_1716988	NM_014322.2	OPN3	23596	-2.15 ± 0.25
ILMN_1746525	NR_002200.1	FTHL2	2497	4.04 ± 0.16	ILMN_3265797	XM_001723189.1	LOC100130561	100130561	-2.15 ± 0.11
ILMN_1759513	NM_005168.3	RND3	390	4.02 ± 0.19	ILMN_3282835	XR_015184.2	LOC727831	727831	-2.15 ± 0.11
ILMN_2052208	NM_001924.2	GADD45A	1647	3.84 ± 0.07	ILMN_2046730	NM_002966.2	S100A10	6281	-2.15 ± 0.10
ILMN_1727271	NM_173701.1	WARS	7453	3.76 ± 0.16	ILMN_2066756	NM_017760.5	NCAPG2	54892	-2.15 ± 0.07
ILMN_1715324	NM_014234.3	HSD17B8	7923	3.70 ± 0.11	ILMN_1728934	NM_199413.1	PRC1	9055	-2.15 ± 0.08
ILMN_1792182	NM_152443.1	RDH12	145226	3.67 ± 0.40	ILMN_1678669	NM_001034.1	RRM2	6241	-2.16 ± 0.09
ILMN_1687857	NM_175039.3	ST6GALNAC4	27090	3.66 ± 0.30	ILMN_1729749	NM_016323.2	HERC5	51191	-2.16 ± 0.09
ILMN_2285708	NM_001040437.1	C6orf48	50854	3.64 ± 0.19	ILMN_1750518	XM_001134346.1	THOC4	10189	-2.16 ± 0.13
ILMN_1748707	NM_024324.2	CRELD2	79174	3.62 ± 0.15	ILMN_2141259	NM_006461.3	SPAG5	10615	-2.16 ± 0.09
ILMN_2374159	NM_001010990.1	HERPUD1	9709	3.61 ± 0.09	ILMN_2391419	NM_015180.4	SYNE2	23224	-2.16 ± 0.11
ILMN_2176502	NM_170744.2	UNC5B	219699	3.61 ± 0.14	ILMN_1801246	NM_003641.3	IFITM1	8519	-2.16 ± 0.12
ILMN_1770673	NM_030767.3	AKNA	80709	3.60 ± 0.05	ILMN_2139816	NM_013296.3	GPSM2	29899	-2.16 ± 0.12
ILMN_1764082	NM_001080480.1	MBOAT1	154141	3.59 ± 0.21	ILMN_1710312	NM_182541.2	TMEM31	203562	-2.16 ± 0.17
ILMN_2091347	NM_005896.2	IDH1	3417	3.54 ± 0.12	ILMN_1748578	NM_006265.1	RAD21	5885	-2.17 ± 0.16
ILMN_3309349	NR_003584.2	SNHG8	100093630	3.53 ± 0.11	ILMN_1671843	NM_001032290.1	PSRC1	84722	-2.17 ± 0.11
ILMN_1655913	NM_005013.2	NUCB2	4925	3.52 ± 0.11	ILMN_1740169	NM_006293.2	TYRO3	7301	-2.17 ± 0.10
ILMN_1750278	NR_002205.1	FTHL12	2504	3.49 ± 0.18	ILMN_1719870	NM_207418.2	FAM72D	728833	-2.17 ± 0.11
ILMN_2206746	NM_001711.3	BGN	633	3.49 ± 0.11	ILMN_1664630	NM_001274.3	CHEK1	1111	-2.17 ± 0.10
ILMN_2337058	NM_022825.2	PORCN	64840	3.45 ± 0.09	ILMN_1715789	NM_001380.3	DOCK1	1793	-2.17 ± 0.17
ILMN_1741632	NM_013401.2	RAB3IL1	5866	3.44 ± 0.11	ILMN_2112417	NM_002629.2	PGAM1	5223	-2.17 ± 0.11
ILMN_1795963	NM_013370.2	OKL38	29948	3.41 ± 0.32	ILMN_1758164	NM_003155.2	STC1	6781	-2.18 ± 0.04
ILMN_1788887	XR_000910.1	LOC338799	338799	3.29 ± 0.09	ILMN_1798654	NM_005915.4	MCM6	4175	-2.18 ± 0.07
ILMN_1703477	NM_004723.2	ARHGEF2	9181	3.29 ± 0.04	ILMN_1803192	NM_024908.2	WDR76	79968	-2.18 ± 0.10
ILMN_2067682	NM_001008745.1	LOC401431	401431	3.27 ± 0.17	ILMN_1774336	NM_002692.2	POLE2	5427	-2.18 ± 0.08
ILMN_1721134	NM_000359.2	TGM1	7051	3.26 ± 0.20	ILMN_1682336	NM_032844.1	MASTL	84930	-2.18 ± 0.09
ILMN_2070072	NM_001011.3	RPS7	6201	3.25 ± 0.01	ILMN_1745420	NM_001009936.1	PHF19	26147	-2.18 ± 0.17
ILMN_1788874	NM_001085.4	SERPINA3	12	3.24 ± 0.21	ILMN_2186061	NM_004566.2	PFKFB3	5209	-2.18 ± 0.23
ILMN_1892403	NR_003041.1	SNORD13	692084	3.22 ± 0.33	ILMN_2150402	NM_001008495.2	TMEM64	169200	-2.18 ± 0.08
ILMN_1738407	NM_025218.2	ULBP1	80329	3.22 ± 0.21	ILMN_3251423	NM_018397.3	CHDH	55349	-2.18 ± 0.18
ILMN_1747744	NM_005779.1	LHFPL2	10184	3.19 ± 0.19	ILMN_1721868	NM_002266.2	KPNA2	3838	-2.19 ± 0.13
ILMN_2193706	NM_003806.1	HRK	8739	3.16 ± 0.20	ILMN_2337974	NM_181839.1	PKIA	5569	-2.20 ± 0.10
ILMN_1690894	XR_000203.3	TRA1P2	343477	3.13 ± 0.15	ILMN_1728106	NM_000594.2	TNF	7124	-2.21 ± 0.23
ILMN_1739558	NM_001031717.2	CRELD1	78987	3.12 ± 0.12	ILMN_1736176	NM_005030.3	PLK1	5347	-2.22 ± 0.08
ILMN_1800787	NM_015150.1	RFTN1	23180	3.08 ± 0.14	ILMN_1683441	NM_015261.2	NCAPD3	23310	-2.22 ± 0.13
ILMN_3227023	NR_003672.2	SNHG7	84973	3.07 ± 0.07	ILMN_1711799	NM_017998.1	C9orf40	55071	-2.23 ± 0.16
ILMN_1758924	NM_020737.1	LRFN2	57497	3.07 ± 0.18	ILMN_1696028	NM_018638.4	ETNK1	55500	-2.23 ± 0.14
ILMN_1789627	NM_002688.4	SEPT5	5413	3.05 ± 0.15	ILMN_1703174	NM_207361.4	FREM2	341640	-2.23 ± 0.18
ILMN_2200659	NR_003038.1	SNHG5	387066	3.04 ± 0.06	ILMN_1765459	NM_001024211.1	S100A13	6284	-2.23 ± 0.10
ILMN_1779213	NM_006070.4	TFG	10342	3.02 ± 0.26	ILMN_1798108	NM_024573.1	ARMT1	79624	-2.24 ± 0.12
ILMN_2404688	NM_001042483.1	NUPR1	26471	3.01 ± 0.26	ILMN_1750100	NM_020040.3	TUBB4Q	56604	-2.24 ± 0.28
ILMN_1802699	NM_001018073.1	PCK2	5106	3.00 ± 0.23	ILMN_1709590	NM_021965.3	PGM5	5239	-2.24 ± 0.48
ILMN_1752478	NM_004753.4	DHRS3	9249	2.97 ± 0.36	ILMN_1778561	NM_003390.2	WEE1	7465	-2.25 ± 0.19
ILMN_1810560	NM_012385.1	P8	26471	2.96 ± 0.19	ILMN_1796949	NM_012112.4	TPX2	22974	-2.25 ± 0.15
ILMN_1654609	NM_053000.1	TIGA1	114915	2.95 ± 0.13	ILMN_1762606	NM_173039.1	AQP11	282679	-2.25 ± 0.15
ILMN_1750785	NM_032872.1	SYTL1	84958	2.94 ± 0.11	ILMN_1777564	NM_002358.2	MAD2L1	4085	-2.26 ± 0.17
ILMN_1695864	XM_942246.1	LOC652669	652669	2.91 ± 0.15	ILMN_1682953	NM_001029891.2	PGAM4	441531	-2.26 ± 0.15
ILMN_1794190	NM_020739.2	CCPG1	9236	2.90 ± 0.10	ILMN_3205271	XR_036905.1	LOC100132863	100132863	-2.26 ± 0.11
ILMN_1808226	NM_002928.2	RGS16	6004	2.90 ± 0.22	ILMN_2077550	NM_013277.2	RACGAP1	29127	-2.26 ± 0.11
ILMN_2098616	NM_001014279.1	ANXA2R	389289	2.90 ± 0.09	ILMN_2374778	NM_001025249.1	DUT	1854	-2.26 ± 0.11
ILMN_3244583	NR_015370.1	NCRNA00219	114915	2.89 ± 0.15	ILMN_1785618	NM_006932.3	SMTN	6525	-2.27 ± 0.13
ILMN_1797822	NM_015187.3	SEL1L3	23231	2.88 ± 0.16	ILMN_2203891	NM_005904.2	SMAD7	4092	-2.27 ± 0.28
ILMN_1703593	NM_018842.3	BAIAP2L1	55971	2.86 ± 0.17	ILMN_1658010	NM_006733.2	CENPI	2491	-2.28 ± 0.24
ILMN_1693650	NM_002005.2	FES	2242	2.86 ± 0.08	ILMN_1770084	NM_006283.1	TACC1	6867	-2.28 ± 0.23
ILMN_3236713	NR_003098.1	SNHG1	23642	2.85 ± 0.13	ILMN_2301083	NM_181800.1	UBE2C	11065	-2.29 ± 0.13
ILMN_1727567	NM_005806.2	OLIG2	10215	2.85 ± 0.12	ILMN_1756417	NM_181726.2	ANKRD37	353322	-2.29 ± 0.18
ILMN_1749213	NM_022044.2	SDF2L1	23753	2.84 ± 0.05	ILMN_1782863	NM_001010872.1	FAM83B	222584	-2.29 ± 0.14
ILMN_1776519	NM_002885.1	RAP1GAP	5909	2.83 ± 0.20	ILMN_1730816	NM_019858.1	GPR162	27239	-2.30 ± 0.12
ILMN_1679093	NM_016535.3	ZNF581	51545	2.82 ± 0.12	ILMN_1728972	NM_019013.1	FAM64A	54478	-2.30 ± 0.19
ILMN_1736752	NM_144589.2	COMTD1	118881	2.81 ± 0.12	ILMN_1747016	NM_018131.3	CEP55	55165	-2.30 ± 0.16
ILMN_2319588	NM_182980.2	OSGIN1	29948	2.81 ± 0.18	ILMN_1737650	NM_001007023.2	DIO2	1734	-2.31 ± 0.22
ILMN_2178226	NM_002284.3	KRT86	3892	2.80 ± 0.29	ILMN_1814600	NM_018369.1	DEPDC1B	55789	-2.32 ± 0.34
ILMN_1809998	XM_211764.4	LOC285095	285095	2.80 ± 0.19	ILMN_1880052	BG496257			-2.32 ± 0.16
ILMN_3308158	NR_029886.1	MIR330	442902	2.79 ± 0.09	ILMN_1659766	NM_004281.3	BAG3	9531	-2.33 ± 0.16
ILMN_3219806	XR_016363.2	LOC643384	643384	2.78 ± 0.11	ILMN_2412860	NM_182746.1	MCM4	4173	-2.33 ± 0.15
ILMN_1772575	NM_058189.1	C21orf69	84537	2.77 ± 0.10	ILMN_1700025	XR_015684.1	LOC732007	732007	-2.34 ± 0.10
ILMN_3242315	NR_006882.1	SNORD3D	780854	2.75 ± 0.63	ILMN_3267670	XR_037892.1	LOC100130550	100130550	-2.34 ± 0.23
ILMN_1662587	NM_152286.2	PNPLA7	375775	2.74 ± 0.25	ILMN_1707695	NM_001548.3	IFIT1	3434	-2.35 ± 0.50
ILMN_1791726	NM_006086.2	TUBB3	10381	2.74 ± 0.21	ILMN_1669584	NM_004516.2	ILF3	3609	-2.35 ± 0.18
ILMN_1790962	NM_198445.2	RINL	126432	2.73 ± 0.17	ILMN_1710676	NM_012177.2	FBXO5	26271	-2.35 ± 0.10
ILMN_1702526	NM_020233.4	ADPRM	56985	2.73 ± 0.12	ILMN_2351916	NM_006027.3	EXO1	9156	-2.35 ± 0.20
ILMN_1692020	NM_005865.2	PRSS16	10279	2.73 ± 0.14	ILMN_1745397	NM_006187.2	OAS3	4940	-2.37 ± 0.16
ILMN_2170209	NM_014310.3	RASD2	23551	2.70 ± 0.14	ILMN_1753196	NM_004219.2	PTTG1	9232	-2.37 ± 0.14
ILMN_1724832	NM_021220.2	OVOL2	58495	2.70 ± 0.34	ILMN_2404906	NM_001012413.1	SGOL1	151648	-2.37 ± 0.15
ILMN_1779177	NM_144987.2	U2AF1L4	199746	2.70 ± 0.14	ILMN_2072296	NM_001827.1	CKS2	1164	-2.39 ± 0.11
ILMN_1712431	NM_138371.1	FAM113B	91523	2.69 ± 0.13	ILMN_1751776	NM_152515.2	CKAP2L	150468	-2.39 ± 0.07
ILMN_2075440	NR_002305.1	PDIA3P	171423	2.69 ± 0.10	ILMN_3305938	NM_005627.3	SGK1	6446	-2.40 ± 0.08
ILMN_3275771	XR_038054.1	LOC642567	642567	2.68 ± 0.18	ILMN_2148469	NM_023940.2	RASL11B	65997	-2.40 ± 0.12
ILMN_1770085	NM_006763.2	BTG2	7832	2.67 ± 0.25	ILMN_1667417	NM_016277.3	RAB23	51715	-2.40 ± 0.12
ILMN_1769532	NM_001083537.1	FAM86B1	85002	2.66 ± 0.06	ILMN_1712803	NM_031966.2	CCNB1	891	-2.41 ± 0.12
ILMN_1754114	XM_028217.4	FLJ20021	90024	2.64 ± 0.10	ILMN_1799667	NM_012310.3	KIF4A	24137	-2.42 ± 0.19
ILMN_1787541	NM_032641.1	SPSB2	84727	2.64 ± 0.13	ILMN_1692790	NM_014288.3	ITGB3BP	23421	-2.42 ± 0.12
ILMN_3303295	XR_016043.1	LOC731969	731969	2.64 ± 0.16	ILMN_2212909	NM_014791.2	MELK	9833	-2.42 ± 0.15
ILMN_1719696	NM_002662.2	PLD1	5337	2.61 ± 0.17	ILMN_3244607	NM_173511.2	FAM117B	150864	-2.42 ± 0.22
ILMN_1773742	NM_012328.1	DNAJB9	4189	2.61 ± 0.24	ILMN_1724059	NM_152236.1	GAS2L1	10634	-2.43 ± 0.18
ILMN_1804798	XM_936467.2	BEXL1	56271	2.60 ± 0.19	ILMN_1805132	NM_020766.1	PCDH19	57526	-2.44 ± 0.30
ILMN_2193591	NM_030930.2	UNC93B1	81622	2.60 ± 0.09	ILMN_1777233	NM_004091.2	E2F2	1870	-2.44 ± 0.10
ILMN_1879787	BX115170			2.60 ± 0.18	ILMN_2219466	NM_004900.3	APOBEC3B	9582	-2.44 ± 0.17
ILMN_1752394	NM_182849.1	CCNB1IP1	57820	2.58 ± 0.08	ILMN_1734827	NM_002417.3	MKI67	4288	-2.44 ± 0.15
ILMN_1794157	NR_002318.2	CATSPER2P1	440278	2.58 ± 0.12	ILMN_1788931	NM_203447.1	DOCK8	81704	-2.44 ± 0.25
ILMN_2096116	NM_003299.1	HSP90B1	7184	2.57 ± 0.09	ILMN_1657796	NM_203401.1	STMN1	3925	-2.44 ± 0.15
ILMN_3307841	NM_006408.3	AGR2	10551	2.57 ± 0.24	ILMN_1665559	NM_001798.2	CDK2	1017	-2.45 ± 0.09
ILMN_1678729	NM_001037633.1	SIL1	64374	2.57 ± 0.10	ILMN_1789702	NM_000158.2	GBE1	2632	-2.45 ± 0.16
ILMN_1756755	NM_032808.5	LINGO1	84894	2.56 ± 0.14	ILMN_1686097	NM_001067.2	TOP2A	7153	-2.46 ± 0.07
ILMN_2193980	NM_005689.1	ABCB6	10058	2.54 ± 0.17	ILMN_3231944	XM_001720343.1	LOC100130516	100130516	-2.46 ± 0.24
ILMN_1702933	NM_024866.4	ADM2	79924	2.54 ± 0.37	ILMN_2126706	NM_005573.2	LMNB1	4001	-2.46 ± 0.22
ILMN_1671703	NM_001613.1	ACTA2	59	2.54 ± 0.13	ILMN_1791002	NM_005983.2	SKP2	6502	-2.47 ± 0.17
ILMN_1727704	NM_001004055.1	LRRC29	26231	2.53 ± 0.11	ILMN_1653292	NM_004567.2	PFKFB4	5210	-2.48 ± 0.29
ILMN_1786972	NM_006513.2	SARS	6301	2.52 ± 0.17	ILMN_3239861	NM_207371.3	SKIDA1	387640	-2.49 ± 0.21
ILMN_1778144	NM_017842.1	FLJ20489	55652	2.51 ± 0.21	ILMN_1711005	NM_001789.2	CDC25A	993	-2.49 ± 0.13
ILMN_1685625	NM_003355.2	UCP2	7351	2.51 ± 0.18	ILMN_1806040	NM_001071.1	TYMS	7298	-2.49 ± 0.06
ILMN_1723418	NM_001807.3	CEL	1056	2.51 ± 0.13	ILMN_1664516	NM_016343.3	CENPF	1063	-2.50 ± 0.13
ILMN_1753482	NM_152563.2	FAM86C	55199	2.50 ± 0.04	ILMN_1777556	NM_003578.2	SOAT2	8435	-2.50 ± 0.17
ILMN_2317658	NM_001012661.1	SLC3A2	6520	2.50 ± 0.16	ILMN_1797318	NM_016299.2	HSPA14	51182	-2.50 ± 0.08
ILMN_1756501	NM_003032.2	ST6GAL1	6480	2.49 ± 0.18	ILMN_1716089	NM_015493.4	KANK2	25959	-2.50 ± 0.15
ILMN_1694475	NM_019096.3	GTPBP2	54676	2.49 ± 0.14	ILMN_1742981	NM_006009.2	TUBA1A	7846	-2.51 ± 0.20
ILMN_1657810	NM_144641.1	PPM1M	132160	2.48 ± 0.10	ILMN_1719695	NM_001005474.1	NFKBIZ	64332	-2.51 ± 0.31
ILMN_2383349	NM_018234.2	STEAP3	55240	2.48 ± 0.09	ILMN_1709294	NM_018101.2	CDCA8	55143	-2.51 ± 0.16
ILMN_1667561	NM_001550.2	IFRD1	3475	2.47 ± 0.10	ILMN_1747911	NM_001786.2	CDC2	983	-2.53 ± 0.15
ILMN_1779040	NM_031288.2	INO80B	83444	2.47 ± 0.06	ILMN_1768816	NM_003276.1	TMPO	7112	-2.53 ± 0.09
ILMN_1691668	NM_001012974.1	LRRC73	221424	2.47 ± 0.19	ILMN_1771039	NM_016426.4	GTSE1	51512	-2.53 ± 0.20
ILMN_1730328	XM_941281.1	LOC649853	649853	2.47 ± 0.08	ILMN_1811472	NM_004856.4	KIF23	9493	-2.54 ± 0.10
ILMN_1753243	NM_016306.4	DNAJB11	51726	2.46 ± 0.09	ILMN_3248857	NM_018724.3	IL20	50604	-2.54 ± 0.61
ILMN_2214197	NM_033285.2	TP53INP1	94241	2.46 ± 0.25	ILMN_2362545	NM_001005413.1	ZWINT	11130	-2.55 ± 0.05
ILMN_1801443	NM_015516.3	TSKU	25987	2.46 ± 0.27	ILMN_2184373	NM_000584.2	IL8	3576	-2.56 ± 0.36
ILMN_3245678	NR_004430.1	RNU1A3	26871	2.46 ± 0.18	ILMN_1716279	NM_001813.2	CENPE	1062	-2.57 ± 0.12
ILMN_1697115	XR_000645.1	FLJ12355	80054	2.45 ± 0.12	ILMN_1695414	NM_018154.2	ASF1B	55723	-2.57 ± 0.13
ILMN_3238221	NR_024492.1	FLJ42627	645644	2.44 ± 0.12	ILMN_1673673	NM_018492.2	PBK	55872	-2.58 ± 0.07
ILMN_2074860	NR_001445.1	RN7SK	125050	2.44 ± 0.37	ILMN_1781943	NM_030919.2	FAM83D	81610	-2.58 ± 0.15
ILMN_1716766	NM_001806.2	CEBPG	1054	2.44 ± 0.17	ILMN_1654268	NM_002129.2	HMGB2	3148	-2.59 ± 0.05
ILMN_1815261	NM_004911.3	PDIA4	9601	2.44 ± 0.20	ILMN_1767068	NM_005585.3	SMAD6	4091	-2.59 ± 0.16
ILMN_1815032	NM_031439.2	SOX7	83595	2.43 ± 0.20	ILMN_1704702	NM_005916.3	MCM7	4176	-2.59 ± 0.29
ILMN_1676665	NM_017949.1	CUEDC1	404093	2.43 ± 0.25	ILMN_1663519	NM_020689.3	SLC24A3	57419	-2.59 ± 0.10
ILMN_1736242	NM_015432.2	PLEKHG4	25894	2.42 ± 0.14	ILMN_1660654	NM_152562.2	CDCA2	157313	-2.60 ± 0.19
ILMN_2374865	NM_001040619.1	ATF3	467	2.42 ± 0.35	ILMN_1813561	NM_033128.1	SCIN	85477	-2.61 ± 0.52
ILMN_1744980	NM_032226.2	ZCCHC7	84186	2.42 ± 0.11	ILMN_1653822	NM_002497.2	NEK2	4751	-2.61 ± 0.18
ILMN_1701681	NM_033280.2	SEC11C	90701	2.42 ± 0.10	ILMN_1678757	NR_001568.1	BCYRN1	618	-2.63 ± 0.19
ILMN_1659106	NM_012396.3	PHLDA3	23612	2.41 ± 0.13	ILMN_1724407	NM_006342.1	TACC3	10460	-2.63 ± 0.13
ILMN_1697000	XM_941746.1	KIAA0258	9827	2.41 ± 0.17	ILMN_1808071	NM_014875.1	KIF14	9928	-2.64 ± 0.19
ILMN_1763842	NM_001002913.1	PTRH1	138428	2.41 ± 0.15	ILMN_3241262	NM_001114734.1	PABPC4L	132430	-2.66 ± 0.22
ILMN_1745860	NM_173677.1	FLJ40852	285962	2.41 ± 0.19	ILMN_1748923	NM_001042550.1	SMC2	10592	-2.68 ± 0.14
ILMN_1707337	NM_018116.2	MSTO1	55154	2.41 ± 0.14	ILMN_1733746	NM_022912.1	REEP1	65055	-2.69 ± 0.19
ILMN_1729563	NM_003359.2	UGDH	7358	2.41 ± 0.15	ILMN_2413899	NM_018518.3	MCM10	55388	-2.70 ± 0.13
ILMN_1791423	NM_001008737.1	LOC401052	401052	2.39 ± 0.16	ILMN_1651496	NM_138720.1	HIST1H2BD	3017	-2.70 ± 0.11
ILMN_2351638	NM_001080425.1	BEX4	56271	2.39 ± 0.14	ILMN_1814281	NM_020675.3	SPC25	57405	-2.70 ± 0.06
ILMN_2151281	NM_031412.2	GABARAPL1	23710	2.38 ± 0.14	ILMN_3251207	NM_018279.3	TMEM19	55266	-2.71 ± 0.25
ILMN_1659843	NM_006260.2	DNAJC3	5611	2.38 ± 0.12	ILMN_1801939	NM_004701.2	CCNB2	9133	-2.71 ± 0.21
ILMN_2294762	NM_004038.3	AMY1A	276	2.37 ± 0.22	ILMN_2222008	NM_002263.2	KIFC1	3833	-2.72 ± 0.16
ILMN_1747067	NM_002517.2	NPAS1	4861	2.36 ± 0.13	ILMN_1707727	NM_139314.1	ANGPTL4	51129	-2.72 ± 0.35
ILMN_2180239	NM_005128.2	DOPEY2	9980	2.36 ± 0.17	ILMN_2349459	NM_001168.2	BIRC5	332	-2.74 ± 0.10
ILMN_1777113	NM_080749.2	NEURL2	140825	2.36 ± 0.22	ILMN_1806037	NM_003258.2	TK1	7083	-2.74 ± 0.10
ILMN_3202024	XR_037197.1	LOC392437	392437	2.35 ± 0.10	ILMN_1678300	XR_016048.1	MGC40489	146880	-2.75 ± 0.15
ILMN_1714445	NM_001024845.1	SLC6A9	6536	2.35 ± 0.18	ILMN_1701882	XM_930579.2	LOC653820	653820	-2.76 ± 0.22
ILMN_1784602	NM_000389.2	CDKN1A	1026	2.35 ± 0.12	ILMN_2048700	NM_014109.2	ATAD2	29028	-2.76 ± 0.11
ILMN_1749180	NM_001034915.1	RBM35A	54845	2.35 ± 0.19	ILMN_1801257	NM_001042426.1	CENPA	1058	-2.80 ± 0.13
ILMN_2150802	NM_025084.1	FLJ22795	80154	2.34 ± 0.04	ILMN_2049021	NR_002734.1	PTTG3P	26255	-2.81 ± 0.11
ILMN_2407346	NM_194436.1	LDHD	197257	2.34 ± 0.26	ILMN_2213136	NM_016269.2	LEF1	51176	-2.84 ± 0.25
ILMN_1790659	NM_206825.1	GNL3	26354	2.34 ± 0.20	ILMN_2162253	NM_006681.1	NMU	10874	-2.84 ± 0.10
ILMN_1660810	NM_018259.4	TTC17	55761	2.33 ± 0.16	ILMN_1746699	NM_152524.3	SGOL2	151246	-2.85 ± 0.17
ILMN_1763409	NM_018103.3	LRRC8D	55144	2.33 ± 0.16	ILMN_2412384	NM_057735.1	CCNE2	9134	-2.85 ± 0.17
ILMN_1755649	NM_004695.2	SLC16A5	9121	2.33 ± 0.17	ILMN_2188264	NM_001554.3	CYR61	3491	-2.88 ± 0.61
ILMN_2151541	NM_018981.1	DNAJC10	54431	2.32 ± 0.10	ILMN_1708303	NM_173483.2	CYP4F22	126410	-2.90 ± 0.22
ILMN_1684357	XR_017875.1	SYNE3	79686	2.31 ± 0.16	ILMN_1794539	NM_004523.2	KIF11	3832	-2.90 ± 0.12
ILMN_1800796	NM_000997.3	RPL37	6167	2.31 ± 0.08	ILMN_1702487	NM_005627.2	SGK	6446	-2.90 ± 0.13
ILMN_1680840	XM_935701.1	LOC641941	641941	2.31 ± 0.11	ILMN_1711988	NM_022055.1	KCNK12	56660	-2.91 ± 0.46
ILMN_1665510	NM_018948.2	ERRFI1	54206	2.31 ± 0.22	ILMN_1657505	NM_018411.3	HR	55806	-2.91 ± 0.23
ILMN_1662390	NM_181718.3	ASPHD1	253982	2.31 ± 0.12	ILMN_1756928	NM_021136.2	RTN1	6252	-2.91 ± 0.20
ILMN_1667418	XM_208930.4	LOC283953	283953	2.31 ± 0.11	ILMN_1802819	NM_017779.3	DEPDC1	55635	-2.92 ± 0.19
ILMN_1725726	NM_182908.3	DHRS2	10202	2.31 ± 0.10	ILMN_1808508	NM_000899.3	KITLG	4254	-2.94 ± 0.35
ILMN_2084073	NM_003353.2	UCN	7349	2.31 ± 0.13	ILMN_1762275	NM_177436.1	CSE1L	1434	-2.95 ± 0.11
ILMN_2163723	NM_005556.3	KRT7	3855	2.31 ± 0.09	ILMN_1786065	NM_001048201.1	UHRF1	29128	-2.98 ± 0.20
ILMN_1687213	NM_053279.1	FAM167A	83648	2.30 ± 0.12	ILMN_2357438	NM_198434.1	AURKA	6790	-3.02 ± 0.14
ILMN_1806473	NM_001012978.1	BEX5	340542	2.30 ± 0.08	ILMN_1755834	NM_004111.4	FEN1	2237	-3.07 ± 0.08
ILMN_2289844	NM_170694.1	SERHL	94009	2.30 ± 0.22	ILMN_3176746	XM_001718586.1	LOC100128191	100128191	-3.08 ± 0.10
ILMN_1687247	NM_022827.2	SPATA20	64847	2.29 ± 0.06	ILMN_1739645	NM_018685.2	ANLN	54443	-3.11 ± 0.13
ILMN_1782743	NM_015416.3	LETMD1	25875	2.29 ± 0.10	ILMN_1793990	NM_002166.4	ID2	3398	-3.13 ± 0.20
ILMN_1750674	NM_138432.2	SDSL	113675	2.29 ± 0.19	ILMN_1687384	NM_022873.2	IFI6	2537	-3.14 ± 0.31
ILMN_1728662	NM_000694.2	ALDH3B1	221	2.28 ± 0.15	ILMN_2330861	NM_001002800.1	SMC4	10051	-3.17 ± 0.18
ILMN_1806710	NM_031475.1	ESPN	83715	2.28 ± 0.17	ILMN_1765701	XM_934471.1	LOC399942	399942	-3.22 ± 0.23
ILMN_3242234	XM_001715564.1	LOC100134018	100134018	2.26 ± 0.19	ILMN_1781942	NM_012485.1	HMMR	3161	-3.23 ± 0.11
ILMN_1698404	NM_152461.2	ERN1	2081	2.26 ± 0.23	ILMN_1703852	NM_004093.2	EFNB2	1948	-3.25 ± 0.20
ILMN_2159859	NM_152449.2	LYSMD4	145748	2.26 ± 0.16	ILMN_1681737	NM_021992.2	TMSB15A	11013	-3.25 ± 0.08
ILMN_1718972	NM_138431.1	MFSD3	113655	2.26 ± 0.15	ILMN_1786125	NM_001237.2	CCNA2	890	-3.26 ± 0.16
ILMN_3239946	NR_024252.1	LOC729375	729375	2.25 ± 0.04	ILMN_1780769	NM_006088.5	TUBB2C	10383	-3.29 ± 0.15
ILMN_1659913	NM_002201.4	ISG20	3669	2.25 ± 0.17	ILMN_1695658	NM_005733.1	KIF20A	10112	-3.33 ± 0.14
ILMN_2302757	NM_003890.1	FCGBP	8857	2.25 ± 0.22	ILMN_1815184	NM_018136.3	ASPM	259266	-3.34 ± 0.16
ILMN_2364864	NM_005368.2	MB	4151	2.25 ± 0.13	ILMN_1684306	NM_019554.2	S100A4	6275	-3.35 ± 0.19
ILMN_1811387	NM_003226.2	TFF3	7033	2.25 ± 0.15	ILMN_1737728	NM_031299.3	CDCA3	83461	-3.36 ± 0.17
ILMN_1766125	NM_004793.2	LONP1	9361	2.25 ± 0.09	ILMN_2202948	NM_004336.2	BUB1	699	-3.37 ± 0.15
ILMN_1763228	NM_005920.2	MEF2D	4209	2.25 ± 0.10	ILMN_2384056	NM_001039966.1	GPER	2852	-3.41 ± 0.17
ILMN_1678186	NM_020632.2	ATP6V0A4	50617	2.25 ± 0.25	ILMN_1791280	NM_014365.2	HSPB8	26353	-3.47 ± 0.30
ILMN_3307950	NM_176096.1	CDK5RAP3	80279	2.25 ± 0.13	ILMN_1698733	NM_182553.1	CNIH2	254263	-3.70 ± 0.11
ILMN_1685709	NM_144626.1	TMEM125	128218	2.24 ± 0.10	ILMN_1801119	NM_000633.2	BCL2	596	-3.73 ± 0.08
ILMN_3241034	NR_006881.1	SNORD3C	780853	2.24 ± 0.50	ILMN_1749829	NM_014750.3	DLGAP5	9787	-3.80 ± 0.14
ILMN_1756595	NM_018986.3	SH3TC1	54436	2.24 ± 0.17	ILMN_1735779	NM_004982.2	KCNJ8	3764	-3.88 ± 0.19
ILMN_1804663	NM_007112.3	THBS3	7059	2.24 ± 0.16	ILMN_1716843	NM_017770.2	ELOVL2	54898	-3.91 ± 0.19
ILMN_1773017	NM_001077594.1	EXOC3L4	91828	2.24 ± 0.07	ILMN_1720048	NM_002982.3	CCL2	6347	-4.02 ± 0.38
ILMN_1873112	BE045095			2.24 ± 0.17	ILMN_1664861	NM_181353.1	ID1	3397	-4.05 ± 0.51
ILMN_1723678	NM_006262.3	PRPH	5630	2.23 ± 0.12	ILMN_2330243	NM_198948.1	NUDT1	4521	-4.21 ± 0.18
ILMN_1687375	NM_001681.2	ATP2A2	488	2.23 ± 0.18	ILMN_2350634	NM_001039348.1	EFEMP1	2202	-4.27 ± 0.38
ILMN_2220187	NM_002056.1	GFPT1	2673	2.23 ± 0.13	ILMN_1732296	NM_002167.2	ID3	3399	-4.52 ± 0.38
ILMN_1780711	XM_372543.2	LOC390530	390530	2.23 ± 0.15	ILMN_1730995	NM_001001936.1	AFAP1L2	84632	-5.26 ± 0.32
ILMN_3188984	NR_003606.1	ZFAS1	441951	2.23 ± 0.06	ILMN_1697448	NM_006472.2	TXNIP	10628	-12.75 ± 0.43
ILMN_1775235	NM_001025108.1	AFF3	3899	2.22 ± 0.17
ILMN_1737631	NM_024897.2	PAQR6	79957	2.22 ± 0.36
ILMN_3234762	NR_023371.1	RN5S9	100169760	2.22 ± 0.25
ILMN_2412927	NM_021971.1	GMPPB	29925	2.22 ± 0.24
ILMN_1717056	NM_001093771.1	TXNRD1	7296	2.21 ± 0.11
ILMN_1775330	NM_207380.1	C15orf52	388115	2.21 ± 0.34
ILMN_1674661	NM_001280.1	CIRBP	1153	2.21 ± 0.08
ILMN_1672148	NM_020299.3	AKR1B10	57016	2.21 ± 0.33
ILMN_1751793	NM_014801.3	PCNXL2	80003	2.21 ± 0.17
ILMN_2400183	NM_001077395.1	DPH5	51611	2.21 ± 0.12
ILMN_1684755	NM_030929.3	KAZALD1	81621	2.21 ± 0.17
ILMN_1732127	NM_022128.1	RBKS	64080	2.21 ± 0.20
ILMN_1736555	NM_001002844.1	ZNF280D	54816	2.20 ± 0.09
ILMN_2332795	NM_006958.2	ZNF16	7564	2.20 ± 0.06
ILMN_1812769	NM_015853.3	UBXN1	51035	2.20 ± 0.09
ILMN_2329927	NM_016818.2	ABCG1	9619	2.19 ± 0.28
ILMN_1901419	BP873537			2.19 ± 0.07
ILMN_1774982	NM_145057.2	CDC42EP5	148170	2.18 ± 0.07
ILMN_2404795	NM_177530.1	SULT1A1	6817	2.18 ± 0.28
ILMN_3253304	XR_015539.2	BRI3P1	730010	2.18 ± 0.11
ILMN_1771964	NM_001512.2	GSTA4	2941	2.18 ± 0.22
ILMN_1661804	NM_001330.2	CTF1	1489	2.17 ± 0.20
ILMN_1753342	NM_002970.1	SAT1	6303	2.17 ± 0.10
ILMN_3307002	XR_040916.1	TMEM83	145978	2.17 ± 0.24
ILMN_1836309	XM_498568	HS.326560		2.17 ± 0.15
ILMN_1784110	NM_212503.1	PCTK3	5129	2.15 ± 0.18
ILMN_1668246	NM_178545.2	TMEM52	339456	2.15 ± 0.14
ILMN_2299612	NM_001031738.1	TMEM150A	129303	2.15 ± 0.11
ILMN_1778319	NM_001035516.1	DMKN	93099	2.15 ± 0.10
ILMN_1758497	NM_020659.2	TTYH1	57348	2.14 ± 0.07
ILMN_1705984	NM_006895.2	HNMT	3176	2.14 ± 0.23
ILMN_1652540	NM_173828.3	RELL2	285613	2.14 ± 0.18
ILMN_1659631	XR_015755.1	LOC730024	730024	2.14 ± 0.28
ILMN_2356578	NM_000360.3	TH	7054	2.13 ± 0.27
ILMN_1687824	NM_012248.2	SEPHS2	22928	2.13 ± 0.07
ILMN_1761058	NM_032169.4	ACAD11	84129	2.13 ± 0.07
ILMN_1810147	NM_153219.2	ZNF524	147807	2.13 ± 0.17
ILMN_1701466	NM_004813.1	PEX16	9409	2.13 ± 0.13
ILMN_1693836	XM_933085.1	LOC653344	653344	2.12 ± 0.12
ILMN_1651642	NM_152742.1	GPC2	221914	2.12 ± 0.22
ILMN_1653163	NM_001007072.1	ZSCAN2	54993	2.11 ± 0.21
ILMN_1712532	NM_052813.3	CARD9	64170	2.11 ± 0.28
ILMN_3257030	XR_016025.2	FTHL16	2508	2.11 ± 0.09
ILMN_3240541	NM_012155.1	EML2	24139	2.10 ± 0.25
ILMN_1804822	NM_080725.1	SRXN1	140809	2.10 ± 0.09
ILMN_1783805	NM_013364.4	PNMA3	29944	2.10 ± 0.10
ILMN_1686555	NM_153047.1	FYN	2534	2.10 ± 0.14
ILMN_3274596	XR_038196.1	LOC286512	286512	2.10 ± 0.11
ILMN_1737561	NM_033111.2	LOC88523	88523	2.10 ± 0.22
ILMN_1724897	NM_021944.1	C14orf93	60686	2.09 ± 0.08
ILMN_1703471	NM_007348.2	ATF6	22926	2.09 ± 0.08
ILMN_2379718	NM_001031677.2	RAB24	53917	2.09 ± 0.14
ILMN_2097185	NM_031307.2	PUS3	83480	2.09 ± 0.13
ILMN_1781281	NM_015681.2	EPPB9	27077	2.09 ± 0.20
ILMN_1722781	NM_004430.2	EGR3	1960	2.09 ± 0.78
ILMN_1803686	NM_000022.2	ADA	100	2.08 ± 0.11
ILMN_1704351	NM_024515.3	WDR25	79446	2.08 ± 0.11
ILMN_2165473	NM_021242.3	MID1IP1	58526	2.08 ± 0.09
ILMN_2401057	NM_001024649.1	CANX	821	2.08 ± 0.04
ILMN_1763000	NM_018404.2	ADAP2	55803	2.08 ± 0.13
ILMN_3177271	XM_001720509.1	LOC100129585	100129585	2.07 ± 0.19
ILMN_1803772	NM_021173.2	POLD4	57804	2.07 ± 0.12
ILMN_1748827	XM_498725.3	LOC388564	388564	2.07 ± 0.12
ILMN_1769694	NM_001095.2	ACCN2	41	2.07 ± 0.29
ILMN_1778360	NM_002862.3	PYGB	5834	2.07 ± 0.09
ILMN_1800540	NM_000574.2	CD55	1604	2.07 ± 0.22
ILMN_3236634	XR_015885.2	LOC728889	728889	2.07 ± 0.30
ILMN_1699772	NM_021244.3	RRAGD	58528	2.06 ± 0.05
ILMN_1674337	NM_004470.2	FKBP2	2286	2.06 ± 0.16
ILMN_1699695	NM_014452.3	TNFRSF21	27242	2.06 ± 0.17
ILMN_1680626	NM_005742.2	PDIA6	10130	2.06 ± 0.11
ILMN_1677764	NM_001013711.1	LOC440905	440905	2.06 ± 0.25
ILMN_1664602	NR_002197.1	LOC143543	143543	2.06 ± 0.20
ILMN_1779648	NM_033445.2	HIST3H2A	92815	2.06 ± 0.23
ILMN_3239284	NM_015681.3	B9D1	27077	2.05 ± 0.10
ILMN_1680339	NM_006207.1	PDGFRL	5157	2.05 ± 0.11
ILMN_2047599	NM_006134.5	TMEM50B	757	2.05 ± 0.11
ILMN_1774287	NM_001710.4	CFB	629	2.04 ± 0.14
ILMN_1651429	NM_080430.2	SELM	140606	2.04 ± 0.10
ILMN_3208233	XR_038716.1	LOC100131735	100131735	2.03 ± 0.14
ILMN_2087989	NM_024699.1	ZFAND1	79752	2.03 ± 0.11
ILMN_3305849	XM_001132105.2	LOC728431	728431	2.03 ± 0.06
ILMN_2217601	NM_003568.1	ANXA9	8416	2.02 ± 0.14
ILMN_1665331	NM_000481.2	AMT	275	2.02 ± 0.28
ILMN_1745787	NM_013274.2	POLL	27343	2.02 ± 0.20
ILMN_1688637	NM_001005209.1	TMEM198	130612	2.02 ± 0.16
ILMN_3247587	NM_017842.2	SLC48A1	55652	2.01 ± 0.24
ILMN_1751598	NM_031459.3	SESN2	83667	2.01 ± 0.17
ILMN_1739450	NM_003204.1	NFE2L1	4779	2.01 ± 0.11
ILMN_3283470	XM_941010.3	LOC644937	644937	2.01 ± 0.20
ILMN_1778844	NM_021165.2	FAM5B	57795	2.01 ± 0.28
ILMN_1756146	NM_007075.3	WDR45	11152	2.01 ± 0.07
ILMN_1807042	NM_002356.5	MARCKS	4082	2.01 ± 0.23
ILMN_1723846	NM_015433.2	FAM119B	25895	2.00 ± 0.16
ILMN_1774066	NM_032928.2	TMEM141	85014	2.00 ± 0.11
