# Supplementary material for: Nam Dia long, a Vietnamese folk formula, induces apoptosis in MCF-7 cells through various mechanisms of action
Source: BMC Complement Altern Med. 2017 Dec 4;17:522. doi: 10.1186/s12906-017-2027-2 (PMC5716261; doi:10.1186/s12906-017-2027-2)
Supplement: Supplementary file 3 — Genes differentially expressed at both 24 h and 48 h of treatment with NDL. (XLSX 15 kb) [file 12906_2017_2027_MOESM3_ESM.xlsx]

## Sheet: Sheet2
Table S3. Genes differentially expressed at both 24 h and 48 h of treatment with NDL
Refseq_NM	GeneSymbol	fc ± SD
		24h	48h
NM_052966.2	FAM129A	1.80 ± 0.26	18.46 ± 0.25
NM_004864.1	GDF15	4.50 ± 0.20	15.70 ± 0.27
NM_004083.4	DDIT3	2.39 ± 0.66	14.73 ± 0.32
NM_207459.1	FLJ35767	2.30 ± 0.42	14.48 ± 0.22
NM_002155.3	HSPA6	3.49 ± 0.28	14.23 ± 0.49
NM_005564.3	LCN2	1.54 ± 0.40	12.99 ± 0.27
NM_003739.4	AKR1C3	9.15 ± 0.18	12.88 ± 0.31
NM_001818.2	AKR1C4	11.81 ± 0.28	11.33 ± 0.30
NM_000499.2	CYP1A1	5.30 ± 0.22	11.27 ± 0.23
NM_000131.3	F7	1.65 ± 0.10	10.84 ± 0.20
NM_000774.3	CYP2F1	1.50 ± 0.36	10.65 ± 0.32
NM_002133.1	HMOX1	3.97 ± 0.17	10.05 ± 0.30
NM_001354.4	AKR1C2	7.44 ± 0.21	9.34 ± 0.28
NM_031479.3	INHBE	2.01 ± 0.43	9.10 ± 0.39
NM_178012.3	TUBB2B	2.63 ± 0.18	7.30 ± 0.34
NM_000509.4	FGG	4.43 ± 0.48	6.88 ± 0.47
NM_003786.2	ABCC3	4.11 ± 0.44	6.58 ± 0.40
NM_198391.1	FLRT3	1.85 ± 0.12	6.33 ± 0.19
NR_002203.1	FTHL8	1.73 ± 0.22	5.65 ± 0.32
XR_042330.1	LOC729009	2.03 ± 0.31	5.51 ± 0.15
NM_005980.2	S100P	2.06 ± 0.19	5.31 ± 0.10
NM_002032.2	FTH1	2.05 ± 0.14	5.15 ± 0.19
NM_005141.2	FGB	5.72 ± 0.73	4.52 ± 0.40
XM_941435.2	LOC146909	3.92 ± 0.14	4.41 ± 0.12
NR_002204.1	FTHL11	1.65 ± 0.25	4.25 ± 0.10
NR_002201.1	FTHL3	2.07 ± 0.09	4.19 ± 0.12
NR_002200.1	FTHL2	1.80 ± 0.07	4.04 ± 0.16
NM_005168.3	RND3	1.57 ± 0.12	4.02 ± 0.19
NM_001924.2	GADD45A	1.60 ± 0.10	3.84 ± 0.07
NM_152443.1	RDH12	1.76 ± 0.37	3.67 ± 0.40
NM_175039.3	ST6GALNAC4	1.73 ± 0.32	3.66 ± 0.30
NM_001010990.1	HERPUD1	1.89 ± 0.40	3.61 ± 0.09
NR_002205.1	FTHL12	1.80 ± 0.09	3.49 ± 0.18
NM_013370.2	OKL38	1.96 ± 0.26	3.41 ± 0.32
NM_001085.4	SERPINA3	1.79 ± 0.12	3.24 ± 0.21
NM_015150.1	RFTN1	1.63 ± 0.05	3.08 ± 0.14
XM_942246.1	LOC652669	2.62 ± 0.14	2.91 ± 0.15
NM_002928.2	RGS16	2.11 ± 0.53	2.90 ± 0.22
NM_015187.3	SEL1L3	1.98 ± 0.18	2.88 ± 0.16
NM_018842.3	BAIAP2L1	1.52 ± 0.13	2.86 ± 0.17
NM_005806.2	OLIG2	1.56 ± 0.27	2.85 ± 0.12
NM_002885.1	RAP1GAP	1.80 ± 0.09	2.83 ± 0.20
NM_182980.2	OSGIN1	2.15 ± 0.39	2.81 ± 0.18
XM_211764.4	LOC285095	2.58 ± 0.20	2.80 ± 0.19
NM_152286.2	PNPLA7	1.50 ± 0.19	2.74 ± 0.25
NM_138371.1	FAM113B	1.65 ± 0.18	2.69 ± 0.13
XR_038054.1	LOC642567	1.54 ± 0.24	2.68 ± 0.18
NM_012328.1	DNAJB9	1.68 ± 0.70	2.61 ± 0.24
NM_005689.1	ABCB6	1.67 ± 0.19	2.54 ± 0.17
NM_017842.1	FLJ20489	1.81 ± 0.17	2.51 ± 0.21
NM_001012661.1	SLC3A2	1.79 ± 0.13	2.50 ± 0.16
XM_941281.1	LOC649853	2.21 ± 0.09	2.47 ± 0.08
NM_015516.3	TSKU	1.52 ± 0.10	2.46 ± 0.27
NM_031439.2	SOX7	2.07 ± 0.14	2.43 ± 0.20
NM_017949.1	CUEDC1	1.53 ± 0.15	2.43 ± 0.25
NM_001040619.1	ATF3	1.52 ± 0.41	2.42 ± 0.35
NM_003359.2	UGDH	2.22 ± 0.18	2.41 ± 0.15
NM_031412.2	GABARAPL1	1.51 ± 0.22	2.38 ± 0.14
XR_037197.1	LOC392437	2.30 ± 0.16	2.35 ± 0.10
NM_018948.2	ERRFI1	1.74 ± 0.30	2.31 ± 0.22
XM_001715564.1	LOC100134018	1.62 ± 0.06	2.26 ± 0.19
NM_002201.4	ISG20	1.93 ± 0.17	2.25 ± 0.17
NM_020632.2	ATP6V0A4	1.64 ± 0.40	2.25 ± 0.25
NM_018986.3	SH3TC1	1.61 ± 0.16	2.24 ± 0.17
NM_001093771.1	TXNRD1	1.61 ± 0.13	2.21 ± 0.11
NM_020299.3	AKR1B10	2.99 ± 0.26	2.21 ± 0.33
NM_002970.1	SAT1	1.68 ± 0.26	2.17 ± 0.10
NM_080725.1	SRXN1	1.58 ± 0.16	2.10 ± 0.09
NM_004430.2	EGR3	1.95 ± 0.38	2.09 ± 0.78
NM_021165.2	FAM5B	1.68 ± 0.26	2.01 ± 0.28
NM_002356.5	MARCKS	1.76 ± 0.27	2.01 ± 0.23
NM_019058.2	DDIT4	2.36 ± 0.21	1.96 ± 0.24
NM_013278.3	IL17C	2.20 ± 0.15	1.85 ± 0.20
NM_000104.2	CYP1B1	2.17 ± 0.19	1.79 ± 0.18
NM_002083.2	GPX2	2.71 ± 0.24	1.78 ± 0.18
XM_927253.1	LOC255326	2.10 ± 0.21	1.72 ± 0.22
NM_002317.3	LOX	3.06 ± 0.21	-1.51 ± 0.29
NM_152486.2	SAMD11	-2.45 ± 0.24	-1.79 ± 0.24
NM_001124.1	ADM	4.18 ± 0.50	-1.84 ± 0.61
NM_153321.1	PMP22	-1.50 ± 0.26	-2.01 ± 0.18
NM_183376.1	ARRDC4	-1.64 ± 0.19	-2.02 ± 0.28
NM_152709.3	STOX1	-1.52 ± 0.20	-2.04 ± 0.19
NM_000926.3	PGR	-1.59 ± 0.13	-2.04 ± 0.18
NM_001080477.1	ODZ3	-1.50 ± 0.23	-2.07 ± 0.17
NM_194318.3	B3GALTL	-1.63 ± 0.15	-2.10 ± 0.17
NM_032336.1	GINS4	-1.53 ± 0.64	-2.10 ± 0.63
NM_016323.2	HERC5	-1.63 ± 0.11	-2.16 ± 0.09
NM_182541.2	TMEM31	-1.62 ± 0.10	-2.16 ± 0.17
NM_004566.2	PFKFB3	1.63 ± 0.18	-2.18 ± 0.23
NM_181839.1	PKIA	-1.55 ± 0.23	-2.20 ± 0.10
NM_000594.2	TNF	1.52 ± 0.33	-2.21 ± 0.23
NM_021965.3	PGM5	-1.78 ± 0.70	-2.24 ± 0.48
NM_005904.2	SMAD7	-2.02 ± 0.13	-2.27 ± 0.28
NM_181726.2	ANKRD37	1.93 ± 0.30	-2.29 ± 0.18
NM_001007023.2	DIO2	-1.61 ± 0.31	-2.31 ± 0.22
NM_004567.2	PFKFB4	1.71 ± 0.25	-2.48 ± 0.29
NM_207371.3	SKIDA1	-1.72 ± 0.19	-2.49 ± 0.21
NM_015493.4	KANK2	-1.50 ± 0.22	-2.50 ± 0.15
NM_000584.2	IL8	2.72 ± 0.61	-2.56 ± 0.36
NM_005585.3	SMAD6	-1.92 ± 0.28	-2.59 ± 0.16
NM_033128.1	SCIN	-1.66 ± 0.36	-2.61 ± 0.52
NM_001114734.1	PABPC4L	-1.66 ± 0.08	-2.66 ± 0.22
NM_139314.1	ANGPTL4	2.74 ± 0.40	-2.72 ± 0.35
NM_016269.2	LEF1	-1.52 ± 0.17	-2.84 ± 0.25
NM_022055.1	KCNK12	-2.79 ± 0.78	-2.91 ± 0.46
NM_021136.2	RTN1	-1.56 ± 0.17	-2.91 ± 0.20
NM_000899.3	KITLG	-1.50 ± 0.15	-2.94 ± 0.35
NM_002166.4	ID2	-1.84 ± 0.23	-3.13 ± 0.20
NM_001039966.1	GPER	-3.10 ± 0.25	-3.41 ± 0.17
NM_000633.2	BCL2	-1.59 ± 0.14	-3.73 ± 0.08
NM_004982.2	KCNJ8	-2.39 ± 0.23	-3.88 ± 0.19
NM_181353.1	ID1	-2.12 ± 0.75	-4.05 ± 0.51
NM_198948.1	NUDT1	-1.52 ± 0.08	-4.21 ± 0.18
NM_001039348.1	EFEMP1	-2.29 ± 0.29	-4.27 ± 0.38
NM_002167.2	ID3	-2.00 ± 0.50	-4.52 ± 0.38
NM_001001936.1	AFAP1L2	-2.56 ± 0.34	-5.26 ± 0.32
NM_006472.2	TXNIP	-4.17 ± 0.65	-12.75 ± 0.43
