# Supplementary material for: Nam Dia long, a Vietnamese folk formula, induces apoptosis in MCF-7 cells through various mechanisms of action
Source: BMC Complement Altern Med. 2017 Dec 4;17:522. doi: 10.1186/s12906-017-2027-2 (PMC5716261; doi:10.1186/s12906-017-2027-2)
Supplement: Supplementary file 4 — The GO term analysis by DAVID of genes differentially expressed by MCF-7 cells treated with NDL. (XLSX 18 kb) [file 12906_2017_2027_MOESM4_ESM.xlsx]

## Sheet: DAVID
	Table S4. The GO term analysis by DAVID of genes differentially expressed by MCF-7 cells treated with NDL
	Category	Term	Count	%	P-Value	Fold enrichment	FDR
	24 h
	GOTERM_BP_FAT	GO:0010033~response to organic substance	14	30.4348	1.10593e-07	6.25428	0.000167687
	GOTERM_BP_FAT	GO:0010035~response to inorganic substance	8	17.3913	2.40558e-06	12.5696	0.00364741
	GOTERM_BP_FAT	GO:0043433~negative regulation of transcription factor activity	5	10.8696	9.88851e-06	35.7884	0.0149925
	GOTERM_BP_FAT	GO:0055114~oxidation reduction	11	23.913	1.52767e-05	5.54468	0.0231608
	GOTERM_BP_FAT	GO:0043392~negative regulation of DNA binding	5	10.8696	1.63691e-05	31.578	0.0248168
	GOTERM_BP_FAT	GO:0009611~response to wounding	10	21.7391	2.31871e-05	6.07727	0.0351517
	GOTERM_BP_FAT	GO:0051100~negative regulation of binding	5	10.8696	2.92947e-05	27.2962	0.044409
	GOTERM_BP_FAT	GO:0034754~cellular hormone metabolic process	5	10.8696	2.92947e-05	27.2962	0.044409
	GOTERM_BP_FAT	GO:0008202~steroid metabolic process	7	15.2174	2.99322e-05	11.1617	0.0453752
	INTERPRO	IPR018170:Aldo/keto reductase, conserved site	4	8.69565	2.60528e-06	137.678	0.00297228
	INTERPRO	IPR001395:Aldo/keto reductase	4	8.69565	1.06215e-05	89.0856	0.0121172
	INTERPRO	IPR014715:Fibrinogen, alpha/beta/gamma chain, C-terminal globular, subdomain 2	3	6.52174	3.89198e-05	283.96	0.044394
	48 h
	GOTERM_BP_FAT	GO:0000279~M phase	68	12.5926	3.72499e-38	7.11466	6.53794e-35
	GOTERM_BP_FAT	GO:0022403~cell cycle phase	75	13.8889	4.19169e-38	6.23594	7.35709e-35
	GOTERM_BP_FAT	GO:0007049~cell cycle	99	18.3333	2.69901e-37	4.39152	4.73719e-34
	GOTERM_BP_FAT	GO:0022402~cell cycle process	84	15.5556	3.21031e-36	5.11767	5.63461e-33
	GOTERM_BP_FAT	GO:0007067~mitosis	53	9.81481	5.06632e-33	8.29267	8.8922e-30
	GOTERM_BP_FAT	GO:0000280~nuclear division	53	9.81481	5.06632e-33	8.29267	8.8922e-30
	GOTERM_BP_FAT	GO:0000087~M phase of mitotic cell cycle	53	9.81481	1.32485e-32	8.14458	2.32532e-29
	GOTERM_BP_FAT	GO:0048285~organelle fission	53	9.81481	4.27474e-32	7.96675	7.50284e-29
	GOTERM_BP_FAT	GO:0000278~mitotic cell cycle	65	12.037	5.03898e-32	6.04718	8.84421e-29
	GOTERM_BP_FAT	GO:0051301~cell division	52	9.62963	1.45631e-25	6.06768	2.55606e-22
	GOTERM_BP_FAT	GO:0051726~regulation of cell cycle	47	8.7037	3.86981e-19	4.88777	6.79214e-16
	GOTERM_BP_FAT	GO:0007059~chromosome segregation	24	4.44444	4.26324e-17	10.1992	7.48266e-14
	GOTERM_BP_FAT	GO:0007017~microtubule-based process	37	6.85185	1.91522e-15	5.0341	3.30846e-12
	GOTERM_BP_FAT	GO:0000070~mitotic sister chromatid segregation	15	2.77778	4.97029e-13	14.3427	8.72391e-10
	GOTERM_BP_FAT	GO:0000819~sister chromatid segregation	15	2.77778	7.78837e-13	13.955	1.36695e-09
	GOTERM_BP_FAT	GO:0007051~spindle organization	16	2.96296	1.0207e-12	12.2391	1.79156e-09
	GOTERM_BP_FAT	GO:0007346~regulation of mitotic cell cycle	26	4.81481	1.60825e-12	5.88804	2.82276e-09
	GOTERM_BP_FAT	GO:0010564~regulation of cell cycle process	22	4.07407	1.07958e-11	6.64292	1.89484e-08
	GOTERM_BP_FAT	GO:0000226~microtubule cytoskeleton organization	24	4.44444	3.68004e-11	5.61998	6.45907e-08
	GOTERM_BP_FAT	GO:0006260~DNA replication	23	4.25926	3.19946e-08	4.16692	5.61556e-05
	GOTERM_BP_FAT	GO:0007010~cytoskeleton organization	36	6.66667	4.86624e-08	2.84222	8.54102e-05
	GOTERM_BP_FAT	GO:0006259~DNA metabolic process	39	7.22222	7.33034e-08	2.65311	0.000128659
	GOTERM_BP_FAT	GO:0033554~cellular response to stress	40	7.40741	4.65132e-07	2.43268	0.000816378
	GOTERM_BP_FAT	GO:0007088~regulation of mitosis	12	2.22222	4.84868e-07	7.37623	0.000851017
	GOTERM_BP_FAT	GO:0051783~regulation of nuclear division	12	2.22222	4.84868e-07	7.37623	0.000851017
	GOTERM_BP_FAT	GO:0051321~meiotic cell cycle	15	2.77778	1.07053e-06	5.16336	0.00187894
	GOTERM_BP_FAT	GO:0051258~protein polymerization	11	2.03704	1.11441e-06	7.72748	0.00195595
	GOTERM_BP_FAT	GO:0051325~interphase	15	2.77778	2.18738e-06	4.87109	0.00383913
	GOTERM_BP_FAT	GO:0007052~mitotic spindle organization	7	1.2963	2.28486e-06	16.0638	0.00401021
	GOTERM_BP_FAT	GO:0051640~organelle localization	14	2.59259	2.3353e-06	5.23819	0.00409875
	GOTERM_BP_FAT	GO:0007018~microtubule-based movement	15	2.77778	4.72132e-06	4.56934	0.00828635
	GOTERM_BP_FAT	GO:0051327~M phase of meiotic cell cycle	14	2.59259	4.80325e-06	4.91748	0.00843014
	GOTERM_BP_FAT	GO:0007126~meiosis	14	2.59259	4.80325e-06	4.91748	0.00843014
	GOTERM_BP_FAT	GO:0006323~DNA packaging	15	2.77778	7.12751e-06	4.41313	0.0125092
	GOTERM_BP_FAT	GO:0051329~interphase of mitotic cell cycle	14	2.59259	8.39386e-06	4.67877	0.0147315
	GOTERM_BP_FAT	GO:0000075~cell cycle checkpoint	13	2.40741	1.18447e-05	4.91748	0.0207873
	GOTERM_BP_FAT	GO:0051789~response to protein stimulus	14	2.59259	1.27935e-05	4.50386	0.0224523
	GOTERM_BP_FAT	GO:0031577~spindle checkpoint	6	1.11111	1.33337e-05	17.2112	0.0234002
	GOTERM_BP_FAT	GO:0033043~regulation of organelle organization	20	3.7037	1.8375e-05	3.17257	0.0322462
	GOTERM_BP_FAT	GO:0000910~cytokinesis	9	1.66667	1.91192e-05	7.55613	0.0335519
	GOTERM_BP_FAT	GO:0000079~regulation of cyclin-dependent protein kinase activity	10	1.85185	2.2021e-05	6.37452	0.0386433
	GOTERM_CC_FAT	GO:0005819~spindle	34	6.2963	8.95147e-21	8.09967	1.219e-17
	GOTERM_CC_FAT	GO:0015630~microtubule cytoskeleton	55	10.1852	8.37661e-16	3.5083	1.21014e-12
	GOTERM_CC_FAT	GO:0000793~condensed chromosome	25	4.62963	1.85003e-13	6.78666	2.51876e-10
	GOTERM_CC_FAT	GO:0005694~chromosome	44	8.14815	5.17895e-12	3.34966	7.05264e-09
	GOTERM_CC_FAT	GO:0044427~chromosomal part	37	6.85185	3.38472e-10	3.35676	4.60926e-07
	GOTERM_CC_FAT	GO:0000922~spindle pole	12	2.22222	1.36655e-09	12.3597	1.86095e-06
	GOTERM_CC_FAT	GO:0044430~cytoskeletal part	62	11.4815	1.37112e-09	2.28066	1.86717e-06
	GOTERM_CC_FAT	GO:0000775~chromosome, centromeric region	20	3.7037	2.02361e-09	5.64825	2.75572e-06
	GOTERM_CC_FAT	GO:0043232~intracellular non-membrane-bounded organelle	122	22.5926	3.18733e-09	1.64574	4.34045e-06
	GOTERM_CC_FAT	GO:0043228~non-membrane-bounded organelle	122	22.5926	3.18733e-09	1.64574	4.34045e-06
	GOTERM_CC_FAT	GO:0000779~condensed chromosome, centromeric region	15	2.77778	3.63462e-09	7.9589	4.94957e-06
	GOTERM_CC_FAT	GO:0005874~microtubule	29	5.37037	4.58678e-09	3.70641	6.2462e-06
	GOTERM_CC_FAT	GO:0005856~cytoskeleton	73	13.5185	2.22397e-07	1.85112	0.000302856
	GOTERM_CC_FAT	GO:0000777~condensed chromosome kinetochore	12	2.22222	5.88987e-07	7.24535	0.00080207
	GOTERM_CC_FAT	GO:0005876~spindle microtubule	9	1.66667	1.01818e-06	10.868	0.00138654
	GOTERM_CC_FAT	GO:0043233~organelle lumen	83	15.3704	1.06418e-05	1.59703	0.0144909
	GOTERM_CC_FAT	GO:0000776~kinetochore	12	2.22222	1.06522e-05	5.45753	0.014505
	GOTERM_CC_FAT	GO:0031974~membrane-enclosed lumen	84	15.5556	1.23109e-05	1.58492	0.0167635
	GOTERM_CC_FAT	GO:0000228~nuclear chromosome	17	3.14815	1.53423e-05	3.67485	0.0208908
	GOTERM_CC_FAT	GO:0070013~intracellular organelle lumen	80	14.8148	2.77998e-05	1.57478	0.0378507
	GOTERM_MF_FAT	GO:0000166~nucleotide binding	105	19.4444	1.7214e-08	1.69143	2.56101e-05
	GOTERM_MF_FAT	GO:0017076~purine nucleotide binding	92	17.037	6.41708e-08	1.73468	9.54697e-05
	GOTERM_MF_FAT	GO:0032555~purine ribonucleotide binding	87	16.1111	2.97783e-07	1.71367	0.000443024
	GOTERM_MF_FAT	GO:0032553~ribonucleotide binding	87	16.1111	2.97783e-07	1.71367	0.000443024
	GOTERM_MF_FAT	GO:0001883~purine nucleoside binding	74	13.7037	8.0165e-06	1.67156	0.0119258
	GOTERM_MF_FAT	GO:0001882~nucleoside binding	74	13.7037	1.03053e-05	1.66015	0.0153305
	GOTERM_MF_FAT	GO:0030554~adenyl nucleotide binding	72	13.3333	1.70267e-05	1.65113	0.0253284
	INTERPRO	IPR003008:Tubulin/FtsZ, GTPase domain	8	1.48148	2.29348e-06	12.34	0.00353017
	INTERPRO	IPR018316:Tubulin/FtsZ, 2-layer sandwich domain	7	1.2963	1.9164e-05	11.7791	0.029494
	INTERPRO	IPR017975:Tubulin, conserved site	7	1.2963	2.53408e-05	11.267	0.0389986
	PIR_SUPERFAMILY	PIRSF002306:tubulin	7	1.2963	2.76901e-05	10.9455	0.0358518
	Cut off: p-value<0.01, FDR <0.05 and Fold enchrichment >1.5
