# Supplementary material for: Nam Dia long, a Vietnamese folk formula, induces apoptosis in MCF-7 cells through various mechanisms of action
Source: BMC Complement Altern Med. 2017 Dec 4;17:522. doi: 10.1186/s12906-017-2027-2 (PMC5716261; doi:10.1186/s12906-017-2027-2)
Supplement: Supplementary file 5 — IPA canonical pathways identified at 24 h and 48 h from NDL treated MCF-7 cells. (XLSX 17 kb) [file 12906_2017_2027_MOESM5_ESM.xlsx]

## Sheet: Sheet 1
Table S5. IPA canonical pathways identified at 24 h and 48 h from NDL treated MCF-7 cells
No.	Ingenuity Canonical Pathways	p-value	Ratio	Molecules
24 h
1	Estrogen Biosynthesis	2.63027e-06	0.0833	CYP1A1,AKR1C3,AKR1C4,CYP1B1
2	Methylglyoxal Degradation III	1.31826e-05	0.13	AKR1C1/AKR1C2,AKR1C3,AKR1B10
3	Retinoate Biosynthesis I	6.16595e-05	0.0789	AKR1C3,AKR1C4,AKR1B10
4	Bile Acid Biosynthesis, Neutral Pathway	0.000131826	0.0612	AKR1C1/AKR1C2,AKR1C3,AKR1C4
5	Nicotine Degradation III	0.000229087	0.0508	CYP1A1,UGT1A6,CYP1B1
6	Xenobiotic Metabolism Signaling	0.000275423	0.0173	HMOX1,CYP1A1,UGT1A6,ABCC3,CYP1B1
7	Acute Phase Response Signaling	0.000389045	0.0234	HMOX1,JUN,FGB,FGG
8	Hepatic Cholestasis	0.00040738	0.023	CXCL8,JUN,IL17C,ABCC3
9	Melatonin Degradation I	0.00042658	0.0411	CYP1A1,UGT1A6,CYP1B1
10	Nicotine Degradation II	0.00042658	0.0411	CYP1A1,UGT1A6,CYP1B1
11	Extrinsic Prothrombin Activation Pathway	0.000588844	0.111	FGB,FGG
12	NRF2-mediated Oxidative Stress Response	0.00060256	0.0207	HMOX1,JUN,GPX2,FTH1
13	Superpathway of Melatonin Degradation	0.000724436	0.0345	CYP1A1,UGT1A6,CYP1B1
14	IL-17A Signaling in Gastric Cells	0.00114815	0.08	CXCL8,JUN
15	Androgen Biosynthesis	0.00125893	0.0769	AKR1C3,AKR1C4
16	Bupropion Degradation	0.00134896	0.0741	CYP1A1,CYP1B1
17	Intrinsic Prothrombin Activation Pathway	0.00165959	0.0667	FGB,FGG
18	Acetone Degradation I (to Methylglyoxal)	0.00199526	0.0606	CYP1A1,CYP1B1
19	Role of Tissue Factor in Cancer	0.00199526	0.0242	CXCL8,FGB,FGG
20	Coagulation System	0.00223872	0.0571	FGB,FGG
21	HMGB1 Signaling	0.00245471	0.0226	CXCL8,JUN,IL17C
22	Glucocorticoid Receptor Signaling	0.00281838	0.0137	CXCL8,JUN,HSPA6,FGG
23	Aryl Hydrocarbon Receptor Signaling	0.00316228	0.0205	CYP1A1,JUN,CYP1B1
24	Unfolded protein response	0.00524807	0.037	DDIT3,HSPA6
25	RAR Activation	0.00724436	0.0152	JUN,AKR1C3,SMAD7
26	IL-8 Signaling	0.00776247	0.0149	HMOX1,CXCL8,JUN
27	IL-10 Signaling	0.00933254	0.0278	HMOX1,JUN
48 h
1	Unfolded protein response	5.01187e-13	0.278	CALR,DDIT3,HSPA14,ERN1,INSIG1,HSPA6,DNAJC3,CANX,ATF6,HSPA5,DNAJB9,HSPA2,CEBPG,BCL2,HSP90B1
2	Mitotic Roles of Polo-Like Kinase	7.94328e-13	0.242	KIF23,CDC25C,ESPL1,CDC20,WEE1,PTTG1,PRC1,CCNB2,PLK1,CDK1,CCNB1,HSP90B1,FBXO5,RAD21,KIF11,CDC25A
3	Cell Cycle: G2/M DNA Damage Checkpoint Regulation	3.16228e-11	0.265	CDC25C,CKS2,GADD45A,WEE1,CDKN1A,TOP2A,CCNB2,PLK1,AURKA,CDK1,CCNB1,CHEK1,SKP2
4	Estrogen-mediated S-phase Entry	1.12202e-09	0.375	CCNA2,CCNE2,CDKN1A,ESR1,CDK2,E2F2,CDK1,CDC25A,SKP2
5	ATM Signaling	5.88844e-08	0.186	CDC25C,GADD45A,SMC2,H2AFX,CDKN1A,CCNB2,CDK2,CDK1,CCNB1,CHEK1,CDC25A
6	Endoplasmic Reticulum Stress Pathway	2.18776e-07	0.333	CALR,HSP90B1,DDIT3,ERN1,DNAJC3,ATF6,HSPA5
7	Cyclins and Cell Cycle Regulation	1.12202e-06	0.141	CCNA2,CCNE2,WEE1,CDKN1A,CCNB2,CDK2,E2F2,CDK1,CCNB1,CDC25A,SKP2
8	GADD45 Signaling	2.39883e-06	0.316	CCNE2,GADD45A,CDKN1A,CDK2,CDK1,CCNB1
9	Role of CHK Proteins in Cell Cycle Checkpoint Control	2.63027e-05	0.145	CDC25C,CDKN1A,PLK1,CDK2,E2F2,CDK1,CHEK1,CDC25A
10	DNA damage-induced 14-3-3σ Signaling	4.67735e-05	0.263	CCNE2,CCNB2,CDK2,CDK1,CCNB1
11	Aryl Hydrocarbon Receptor Signaling	0.0001	0.0822	CCNA2,CYP1A1,HSP90B1,CCNE2,GSTA4,CDKN1A,ALDH3B1,ESR1,TNF,CDK2,MCM7,CHEK1
12	Aldosterone Signaling in Epithelial Cells	0.000154882	0.0739	HSP90B1,HSPA14,SGK1,DNAJB11,HSPB8,ASIC1,HSPA6,DNAJC3,DNAJC10,HSPA5,DNAJA1,DNAJB9,HSPA2
13	Cell Cycle Control of Chromosomal Replication	0.000275423	0.185	MCM6,ORC6,CDK2,MCM4,MCM7
14	Cell Cycle: G1/S Checkpoint Regulation	0.000512861	0.109	CCNE2,CDKN1A,GNL3,CDK2,E2F2,CDC25A,SKP2
15	Glucocorticoid Receptor Signaling	0.000870964	0.0546	CXCL8,HSPA14,SGK1,HSPA6,HSPA5,HSPA2,FGG,BCL2,PGR,HSP90B1,CCL2,PCK2,CDKN1A,ESR1,TNF,POLR2L
16	Interferon Signaling	0.00109648	0.139	IFIT1,IFI6,IFITM1,ISG15,BCL2
17	Pyridoxal 5'-phosphate Salvage Pathway	0.00123027	0.0946	CDK18,SGK1,PLK1,NEK2,TTK,CDK2,CDK1
18	NRF2-mediated Oxidative Stress Response	0.00125893	0.0622	HMOX1,ACTA2,DNAJB11,GSTA4,HSPB8,HERPUD1,DNAJC3,DNAJC10,DNAJA1,DNAJB9,TXNRD1,FTH1
19	Hereditary Breast Cancer Signaling	0.00138038	0.0694	CDC25C,GADD45A,WEE1,H2AFX,TUBG1,CDKN1A,POLR2L,CDK1,CCNB1,CHEK1
20	Retinoate Biosynthesis I	0.00141254	0.132	DHRS3,AKR1C3,RDH12,AKR1C4,AKR1B10
21	Protein Ubiquitination Pathway	0.00194984	0.0541	CDC20,HSPA14,HSPA6,HSPB8,DNAJC3,DNAJC10,DNAJB9,DNAJA1,HSPA5,HSPA2,SKP2,HSP90B1,DNAJB11,UBE2C
22	phagosome maturation	0.0020893	0.0709	ATP6V0A4,CALR,TUBB3,TUBA1A,TUBB4B,TUBG1,CANX,SNAP25,TUBB2B
23	Antiproliferative Role of TOB in T Cell Signaling	0.00239883	0.154	CCNA2,CCNE2,CDK2,SKP2
24	Breast Cancer Regulation by Stathmin1	0.00245471	0.0574	STMN1,TUBB3,CCNE2,TUBA1A,TUBB4B,TUBG1,CDKN1A,ARHGEF2,CDK2,E2F2,CDK1,TUBB2B
25	p53 Signaling	0.00323594	0.0721	TP53INP1,GADD45A,CDKN1A,GNL3,BIRC5,CDK2,BCL2,CHEK1
26	Remodeling of Epithelial Adherens Junctions	0.00389045	0.0882	TUBB3,TUBA1A,ACTA2,TUBB4B,TUBG1,TUBB2B
27	Estrogen Biosynthesis	0.0040738	0.104	CYP1A1,CYP2F1,AKR1C3,AKR1C4,HSD17B8
28	Molecular Mechanisms of Cancer	0.00524807	0.0445	FYN,CDC25C,CCNE2,SMAD6,SMAD7,BMPR2,AURKA,CHEK1,BCL2,RHOB,RND3,CDKN1A,LEF1,ARHGEF2,CDK2,E2F2,CDC25A
29	Extrinsic Prothrombin Activation Pathway	0.00676083	0.167	FGB,F7,FGG
30	Cell Cycle Regulation by BTG Family Proteins	0.00724436	0.114	CCNE2,BTG2,CDK2,E2F2
	Cut-off p-value<0.01
