# Supplementary material for: Nam Dia long, a Vietnamese folk formula, induces apoptosis in MCF-7 cells through various mechanisms of action
Source: BMC Complement Altern Med. 2017 Dec 4;17:522. doi: 10.1186/s12906-017-2027-2 (PMC5716261; doi:10.1186/s12906-017-2027-2)
Supplement: Supplementary file 6 — Upstream regulators predicted by the IPA at 24 h and 48 h after NDL treatment of MCF-7 cells. (XLSX 36 kb) [file 12906_2017_2027_MOESM6_ESM.xlsx]

## Sheet: Sheet 1
Table S6. Upstream regulators predicted by the IPA at 24 h and 48 h after NDL treatment of MCF-7 cells
No.	Upstream Regulator	Molecule Type	Predicted Activation State	p-value	z-score	Target molecules in dataset
24 h
1	Doxorubicin	chemical drug	Activated	1.2e-16	3.322	ABCC3,ADM,CXCL8,DDIT3,FGB,FTH1,GDF15,GPX2,HMOX1,ID1,JUN,NDRG1,OSGIN1,RGS16,SMAD7
2	cigarette smoke	chemical toxicant	Activated	2.81e-15	2.068	ADM,AKR1B10,CXCL8,CYP1A1,CYP1B1,DDIT3,GPX2,HMOX1,JUN,SMAD7,UGDH,UGT1A6
3	TNF	cytokine	Activated	1.61e-13	2.271	ABCC3,ADM,AKR1B10,ANGPTL4,CXCL8,CYP1A1,CYP1B1,DDIT3,FGG,FTH1,GDF15,HMOX1,ID1,ID3,IL17C,JUN,LOX,RASD1,RGS16,SMAD7,TXNIP
4	hydrogen peroxide	chemical - endogenous mammalian	Activated	1.86e-11	2.071	AKR1C1/AKR1C2,CXCL8,CYP1A1,DDIT3,DDIT4,FTH1,GDF15,HMOX1,ID3,JUN,OSGIN1,TXNIP
5	NFE2L2	transcription regulator	Activated	1.04e-10	2.676	ABCC3,AKR1B10,CXCL8,DDIT3,FTH1,GPX2,HMOX1,OSGIN1,S100P,UGDH,UGT1A6
6	tert-butyl-hydroquinone	chemical reagent	Activated	1.34e-10	2.603	AKR1C1/AKR1C2,CYP1A1,FTH1,GPX2,HMOX1,JUN,OSGIN1
7	PI3K (family)	group	Activated	1.46e-10	2.255	ADM,AKR1B10,AKR1C1/AKR1C2,CXCL8,DDIT3,HMOX1,TXNIP
8	beta-naphthoflavone	chemical toxicant	Activated	4.01e-10	2.189	ABCC3,AKR1C1/AKR1C2,CYP1A1,CYP1B1,FTH1,UGT1A6
9	deferoxamine	chemical drug	Activated	5.83e-10	2.075	ADM,ANGPTL4,CXCL8,DDIT3,GDF15,HMOX1,NDRG1,SMAD7
10	HIF1A	transcription regulator	Activated	1.25e-09	2.043	ADM,ALDOC,ANGPTL4,CXCL8,GPER1,HMOX1,JUN,LOX,NDRG1,SMAD7
11	troglitazone	chemical drug	Activated	1.28e-09	2.275	ANGPTL4,CXCL8,CYP1A1,DDIT3,GDF15,HMOX1,JUN,NDRG1,RASD1,UGT1A6
12	dinoprost	chemical - endogenous mammalian	Activated	5.32e-09	2.169	ABCC3,AKR1C1/AKR1C2,CXCL8,DDIT3,DDIT4,FGB,GDF15,GPX2,HMOX1,JUN,UGT1A6
13	TP53	transcription regulator	Activated	1.32e-08	2.397	ADM,AKR1B10,ANGPTL4,CXCL8,CYP1A1,DDIT4,FTH1,GDF15,ID1,ID3,IL17C,JUN,SPRY1
14	cisplatin	chemical drug	Activated	1.45e-08	2.913	ABCC3,CXCL8,DDIT3,GDF15,HMOX1
15	phorbol myristate acetate	chemical drug	Activated	3.13e-08	2.974	ADM,ALDOC,ANGPTL4,CYP1A1,CYP1B1,UGT1A6
16	capsaicin	chemical drug	Activated	4.42e-08	2.156	AKR1C1/AKR1C2,CXCL8,FTH1,HMOX1,JUN
17	ARNT	transcription regulator	Activated	6.84e-08	2.152	ADM,CXCL8,DDIT3,GDF15,HMOX1,ID3,JUN,UGDH
18	hemin	chemical - endogenous mammalian	Activated	7.64e-08	2.154	ABCC3,ADM,ANGPTL4,CXCL8,CYP1A1,DDIT3,DDIT4,FGB,FTH1,HMOX1,ID3,JUN,RGS16,SMAD7,TXNIP
19	PDGF BB	complex	Activated	1.03e-07	2.109	ADM,ANGPTL4,CXCL8,CYP1A1,DDIT3,GDF15,GPX2,HMOX1,ID1,ID3,JUN,NDRG1,SMAD7,SOX7
20	lipopolysaccharide	chemical drug	Activated	1.22e-07	2.756	ADM,CXCL8,CYP1A1,CYP1B1,HMOX1,JUN,UGDH,UGT1A6
21	tretinoin	chemical - endogenous mammalian	Activated	1.32e-07	2.547	ADM,CXCL8,GDF15,GPER1,JUN,SAMD11,SMAD7
22	tetrachlorodibenzodioxin	chemical toxicant	Activated	3.2e-07	2.04	AKR1B10,AKR1C3,CXCL8,DDIT3,ID1,ID3,JUN
23	tamoxifen	chemical drug	Activated	4.32e-07	2.228	CXCL8,DDIT3,FTH1,GDF15,HMOX1,JUN
24	ERK1/2	group	Activated	7.29e-07	2.365	CXCL8,CYP1A1,GDF15,HMOX1,JUN,NDRG1
25	15-deoxy-delta-12,14 -PGJ 2	chemical - endogenous non-mammalian	Activated	9.47e-07	2.358	CXCL8,DDIT4,FTH1,GDF15,JUN
26	ERK	group	Activated	3.99e-06	2.379	CXCL8,GDF15,HMOX1,JUN,NDRG1
27	etoposide	chemical drug	Activated	1.06e-05	2.2	AKR1C1/AKR1C2,CXCL8,CYP1A1,DDIT3,HMOX1,JUN
28	thapsigargin	chemical toxicant	Activated	1.46e-05	2.189	ABCC3,ANGPTL4,CYP1A1,CYP1B1,GDF15,LOX,NDRG1
29	palmitic acid	chemical - endogenous mammalian	Activated	1.55e-05	2.181	ADM,CYP1A1,CYP1B1,EFEMP1,JUN,UGT1A6
30	EGR1	transcription regulator	Activated	1.59e-05	2.172	CXCL8,DDIT3,GDF15,HMOX1,JUN
31	benzyloxycarbonyl-Leu-Leu-Leu aldehyde	chemical - protease inhibitor	Activated	1.6e-05	2.044	GDF15,NDRG1,S100P,TXNIP,UGDH
32	decitabine	chemical drug	Activated	2.49e-05	2.236	ANGPTL4,CXCL8,DDIT4,HMOX1,JUN,TXNIP
33	AHR	ligand-dependent nuclear receptor	Activated	2.71e-05	2.378	CXCL8,DDIT3,HMOX1,JUN
34	Jnk	group	Activated	2.97e-05	2.194	ABCC3,AKR1B10,FTH1,HMOX1,UGT1A6
35	metribolone	chemical reagent	Activated	3.12e-05	2.191	AKR1C3,DDIT4,HMOX1,ID1,ID3,JUN,LOX
36	FOXO1	transcription regulator	Activated	3.54e-05	2.2	ADM,CXCL8,HMOX1,JUN,NDRG1
37	dopamine	chemical - endogenous mammalian	Activated	3.81e-05	2	AKR1B10,AKR1C1/AKR1C2,CXCL8,GDF15,HMOX1
38	1,2-dithiol-3-thione	chemical reagent	Activated	3.85e-05	2.2	AKR1C3,GPER1,ID1,NDRG1,S100P
39	methylprednisolone	chemical drug	Activated	4.9e-05	2.213	ALDOC,CXCL8,HSPA6,NDRG1,TUBB2B
40	Akt	group	Activated	6.74e-05	2.166	ANGPTL4,CXCL8,GDF15,HMOX1,JUN,NDRG1
41	AKT1	kinase	Activated	7.45e-05	2.2	ADM,ALDOC,CXCL8,DDIT3,GDF15,NDRG1
42	PGR	ligand-dependent nuclear receptor	Activated	0.000139	2.197	AKR1C1/AKR1C2,ANGPTL4,CYP1B1,HSPA6,LOX,RASD1
43	IL5	cytokine	Activated	0.000159	2.236	ADM,CXCL8,CYP1A1,FGB,FTH1,HMOX1,JUN,SMAD7
44	PPARG	ligand-dependent nuclear receptor	Activated	0.000171	2.159	ADM,CXCL8,DDIT3,HMOX1,JUN,OSGIN1
45	NUPR1	transcription regulator	Activated	0.000303	2.449	CXCL8,CYP1A1,CYP1B1,DDIT3,EFEMP1,HMOX1,JUN
46	SFTPA1	transporter	Inhibited	4.52e-09	-2.449	ADM,AKR1C1/AKR1C2,AKR1C4,ID1,ID3,JUN
47	actinomycin D	chemical drug	Inhibited	4.6e-09	-2.131	CXCL8,CYP1A1,DDIT3,DDIT4,GDF15,HMOX1,ID1,ID3,JUN,LOX,NDRG1,OSGIN1,RGS16,SMAD7,UGDH
48	N-acetyl-L-cysteine	chemical drug	Inhibited	1.79e-06	-2.36	CXCL8,DDIT3,DDIT4,HMOX1,JUN
49	SB203580	chemical - kinase inhibitor	Inhibited	3.46e-06	-2.368	CXCL8,DDIT3,GDF15,HMOX1,TXNIP
48 h
1	TP53	transcription regulator	Activated	9.82e-50	5.383	ACTA2,ADA,ANLN,ARHGEF2,ASF1B,ASPM,ATAD2,ATF3,AURKA,AURKB,BCL2,BIRC5,BTG2,BUB1,CCL2,CCNA2,CCNB1,CCNB1IP1,CCNB2,CCNE2,CDC20,CDC25A,CDC25C,CDK1,CDK2,CDKN1A,CDKN3,CEL,CENPF,CEP55,CHEK1,CKAP2,CTF1,CXCL8,CYP1A1,CYR61,DDIT3,DLGAP5,DUT,EFNA1,EGR3,ESPL1,ESR1,EXO1,FAM83D,FANCI,FEN1,FIGNL1,FYN,GADD45A,GDF15,GNL3,GTSE1,H2AFX,HERC5,HJURP,HMGB2,HMMR,HMOX1,ID1,ID2,ID3,IDH1,ISG15,KCNG1,KIF23,KIFC1,KITLG,KNTC1,KP…
2	CDKN1A	kinase	Activated	1.32e-48	4.114	ACTA2,ANLN,ASPM,ATAD2,AURKA,AURKB,BCL2,BIRC5,BUB1,CCL2,CCNA2,CCNB1,CDC20,CDC25A,CDC25C,CDK1,CDKN1A,CDKN3,CENPF,CEP55,CHEK1,CYR61,DLGAP5,EXO1,FANCI,H2AFX,HJURP,HMGB2,HSPA5,KIF20A,KNTC1,LBR,MAD2L1,MCM4,MCM6,MCM7,MKI67,NCAPD3,NUSAP1,PBK,PLK1,PRC1,RACGAP1,SKP2,SMC2,SMC4,SPAG5,SPDL1,STMN1,TGM1,TNF,TOP2A,TPX2,TTK,TUBB3,TYMS,UBE2C,UHRF1,WDHD1
3	NUPR1	transcription regulator	Activated	1.65e-32	6.425	ABCC3,AGR2,ANLN,BCL2,BIRC5,CCNA2,CCNB1,CDC20,CDCA8,CDK1,CDKN1A,CENPA,CSE1L,CXCL8,CYP1A1,CYR61,ERRFI1,ESPL1,ESR1,EXO1,FEN1,FGG,FIGNL1,GADD45A,ID1,ID2,IDH1,IFITM1,ISG15,KIF20A,KIF23,KPNA2,LCN2,MAD2L1,MCM4,MCM7,MELK,NEK2,NUPR1,NUSAP1,PBK,PGR,PLD1,POLE2,PRC1,RACGAP1,RRM2,SKP2,SMAD7,SMC2,SPAG5,STMN1,TACC3,TK1,TNF,TPX2,TSKU,TXNIP,UCP2,WEE1
4	calcitriol	chemical drug	Activated	1.62e-30	4.727	ABCC3,ATF3,ATP2A2,AURKA,AURKB,BCL2,BIRC5,BTG2,CCNB1,CCNB2,CDC25C,CDK1,CDKN1A,CDKN3,CENPA,CHEK1,CXCL8,CYR61,DDIT3,E2F2,ESR1,EXO1,FGB,FTH1,GADD45A,GDF15,H2AFX,HMOX1,ID1,ID2,KIF20A,LCN2,MAD2L1,MICB,OSGIN1,PLK1,PRC1,PSRC1,PTTG1,RGS16,RRM2,S100A10,SMAD7,STMN1,TNF,TOP2A,TP53INP1
5	doxorubicin	chemical drug	Activated	6.11e-23	3.327	ASF1B,ATAD2,AURKB,BCL2,BIRC5,CCNA2,CCNB1,CCNE2,CDC25A,CDC25C,CDK1,CDK2,CDKN1A,DDIT3,DIO2,FAM111A,FAM86B1,FBXO5,FEN1,HMGB2,ID1,KANK2,MCM10,MCM4,MCM6,MCM7,MELK,MSTO1,PLK1,RECQL4,REEP1,RRM2,SKP2,SOX7,TMPO,TNF,TUBA1A,TUBG1,TYMS
6	CDKN2A	transcription regulator	Activated	8.08e-23	4.819	ABCG1,AKR1C3,AKR1C4,ATAD2,ATF3,ATF6,BCL2,BIRC5,CALR,CCL2,CDKN1A,CHEK1,CYP1A1,CYR61,DDIT3,DNAJB11,DNAJB9,DNAJC3,ELOVL2,ERN1,ESR1,HERPUD1,HMOX1,HSPA5,ID2,LBR,MCM6,MEF2D,MICB,PDIA6,S100A4,SEL1L3,SGK1,TH,TMPO,TNF,TOP2A,TUBB3,ULBP1
7	fulvestrant	chemical drug	Activated	1.97e-21	2.91	AURKB,BIRC5,CCL2,CCNA2,CCNE2,CDK1,CDK2,CDKN1A,CYP1A1,E2F2,HERC5,MAD2L1,MCM7,PLK1,TOP2A,TYMS
8	mir-21	microrna	Activated	3.3e-20	4.544	AURKA,AURKB,BUB1,CCNA2,CCNB1,CCNB2,CDC25A,CDC25C,CDK1,CDKN1A,KIFC1,KPNA2,NEK2,PLK1,RRM2,STMN1,TNF,TYMS
9	medroxyprogesterone acetate	chemical drug	Activated	6.22e-20	3.791	ATF3,ATF6,ATP2A2,CALR,CANX,CDKN1A,DDIT3,DNAJB11,DNAJB9,DNAJC3,HERPUD1,HMOX1,HSP90B1,HSPA5,LONP1,MANF,PCK2,PDIA6,S100A4,SDF2L1,SESN2,TNF,TXNIP,WARS
10	Irgm1	other	Activated	1.4e-19	3.755	AKR1B10,BCL2,BGN,BIRC5,CDKN1A,CXCL8,DDIT3,EFEMP1,EFNA1,FTH1,GADD45A,HMOX1,HSPA5,HYOU1,ID1,IFI6,IFIT1,IFITM1,ISG15,LEF1,MICB,MMD,PLD1,PRC1,PRPH,RHOB,S100A4,SEC11C,SERPINA3,SLC3A2,TNF,TOP2A
11	let-7	microrna	Activated	2.03e-19	3.31	ATF6,ATP2A2,BCL2,CALR,CXCL8,DDIT3,DNAJB11,DNAJB9,DNAJC10,DNAJC3,ESR1,FKBP2,HERPUD1,HMOX1,HSP90B1,HSPA5,HYOU1,NUCB2,PDIA4,PDIA6,SDF2L1,SEC11C,SELM,TNF
12	hydrogen peroxide	chemical - endogenous mammalian	Activated	1.83e-18	2.326	ATF3,CCNB1,CDK2,CDKN1A,DDIT3,HERPUD1,HSP90B1,HSPA5,PDIA4
13	RB1	transcription regulator	Activated	1.13e-16	2.801	ATF3,ATF6,BTG2,CEBPG,DDIT3,DNAJB9,DNAJC3,GADD45A,HERPUD1,HSPA5,LONP1,NUPR1,PCK2,SARS,TXNIP,WARS
14	valproic acid	chemical drug	Activated	4.26e-14	3.183	ACTA2,CDKN1A,CEBPG,DDIT3,FTH1,GSTA4,HERPUD1,HMOX1,TXNRD1,UGDH
15	KDM5B	transcription regulator	Activated	7.22e-14	3.596	ABCC3,AKR1B10,BCL2,CDKN1A,CXCL8,DDIT3,DNAJB11,DNAJC3,FTH1,GBE1,GSTA4,HERPUD1,HMOX1,HSP90B1,IFRD1,NFE2L1,NUCB2,OSGIN1,PDIA4,PDIA6,PKIA,S100A13,S100P,SAT1,SERPINA3,SLC6A9,SRXN1,TNF,TXNRD1,UGDH
16	TCF3	transcription regulator	Activated	9.62e-14	3.405	ABCC3,ABCG1,ACTA2,AKR1B10,AKR1C1/AKR1C2,AKR1C3,ANXA9,ARHGEF2,BCL2,CCL2,CDKN1A,CXCL8,DHRS3,DNAJC3,FGB,GFPT1,HMOX1,HSPA2,HSPA5,ID1,ID2,ISG20,KCNG1,LCN2,MARCKS,MCM7,PFKFB3,POLR2L,S100P,SERPINA3,TNF,TOP2A,TPX2,TUBA1A,TYRO3
17	BNIP3L	other	Activated	2.54e-13	3.357	AKR1C1/AKR1C2,ATF3,BCL2,CYP1A1,FTH1,GADD45A,HERPUD1,HMOX1,HSPA5,OSGIN1,SESN2,TNF,TXNRD1
18	Rb	group	Activated	1.03e-12	2.815	AKR1C3,AURKA,AURKB,BCL2,BIRC5,BTG2,CCNB1,CCNB2,CDC20,CDC25A,CDKN1A,CKS2,CXCL8,EFNB2,ESR1,FES,IFRD1,ISG15,MAD2L1,MEF2D,MKI67,NUDT1,PFKFB3,PLK1,SAT1,SKP2,SMAD6,TH,TNF,WDR45
19	LY294002	chemical - kinase inhibitor	Activated	1.23e-12	1.955	ATF3,AURKA,AURKB,CDK1,CDK2,CDKN1A,DDIT3,ID1,NEK2,NUPR1,PLK1,TNF
20	RBL2	other	Activated	1.37e-12	3.056	ATF3,CDKN1A,CYP1A1,GADD45A,GDF15,IFRD1,INSIG1,MAD2L1,PGAM1,PGR,RAP1GAP,STC1
21	lactacystin	chemical - protease inhibitor	Activated	2.93e-12	1.96	BCL2,BIRC5,CDKN1A,CENPF,CHEK1,DDIT3,DNAJB9,ESR1,GADD45A,GDF15,HMOX1,HRK,HSPA5,MKI67,TNF
22	tunicamycin	chemical - endogenous non-mammalian	Activated	3.28e-12	3.504	ATF3,BCL2,BIRC5,CDKN1A,CXCL8,DDIT3,FTH1,GADD45A,GSTA4,HMOX1,MKI67,PDIA4,SGK1,TK1,TNF,TXNRD1,UBE2C
23	KRAS	enzyme	Activated	4.86e-12	2.23	ACTA2,BCL2,BIRC5,CCL2,CCNB1,CDC25C,CDK2,CDKN1A,CXCL8,DDIT3,E2F2,ESR1,FTH1,GADD45A,GDF15,HMOX1,TNF,TXNRD1
24	ATF4	transcription regulator	Activated	7.12e-12	3.229	ATF3,BTG2,CALR,CCL2,CD9,CYP1A1,DDIT3,GADD45A,GDF15,GNL3,H2AFX,HMOX1,HSP90B1,HSPA5,HYOU1,IDH1,IFRD1,LCN2,MCM6,PDIA4,TNF
25	XBP1	transcription regulator	Activated	7.79e-12	2.882	AURKA,BAG3,CCNA2,CDK1,CDKN1A,CENPA,CENPE,GADD45A,IFITM1,KIF11,KIF23,MCM10,MCM4,OAS3,RND3,SKP2,SMC4
26	RBL1	transcription regulator	Activated	1.44e-11	2.577	CCNB1,CDC25C,CDK1,CDKN1A,KNTC1,MCM4,UBE2C
27	farnesol	chemical reagent	Activated	9.03e-11	2.949	ATP2A2,CALR,DDIT3,HSPA5
28	EIF2AK3	kinase	Activated	2.14e-10	2.613	BCL2,BIRC5,CCL2,CCNB1,CXCL8,CYP1A1,DDIT3,HMOX1,PTTG1
29	butyric acid	chemical - endogenous mammalian	Activated	2.27e-10	2.221	ABCG1,BCL2,BIRC5,CCL2,CDK2,CDKN1A,CXCL8,DDIT3,GDF15,KITLG,SOX7,TNF
30	troglitazone	chemical drug	Activated	3.93e-10	4.075	CCNE2,KIF14,KIF20A,PLK1,TNF,WEE1
31	thapsigargin	chemical toxicant	Activated	4.37e-10	2.949	ATF6,CALR,CRELD2,HSPA5,HYOU1,MANF,SDF2L1
32	bardoxolone	chemical drug	Activated	1.13e-09	2.578	CALR,CANX,CDC25A,ESR1,FYN,GADD45A,GDF15,HSP90B1,HSPA5,IFI6,KRT81,MEF2D,RRM2,SLC3A2
33	NFE2L2	transcription regulator	Activated	1.27e-09	3.056	BCL2,BIRC5,CCL2,CDK2,CDKN1A,CXCL8,CYP1A1,HMOX1,SAT1,TH,TNF,UCP2
34	OSM	cytokine	Activated	1.93e-09	2.155	AKR1B10,AKR1C1/AKR1C2,BCL2,BIRC5,CCL2,CCNB1,CDC25C,CDKN1A,CXCL8,GSTA4,HMOX1,TNF,TXNRD1
35	tosedostat	chemical drug	Activated	6.4e-09	2.333	ABCG1,ANXA9,BCL2,CCL2,CDKN1A,CXCL8,LCN2,S100P,SERPINA3,SKP2
36	tretinoin	chemical - endogenous mammalian	Activated	9.83e-09	2.185	ABCG1,ACTA2,BCL2,BIRC5,CCL2,CCNB1,CDK1,CDK2,CDKN1A,CXCL8,CYP1A1,DDIT3,F7,FTH1,FYN,HMOX1,HSP90B1,SMAD7,TNF,TOP2A,UCP2,WEE1
37	tert-butyl-hydroquinone	chemical reagent	Activated	1.16e-08	2.643	CCNB1,CDK1,DDIT3,MCM10,MCM4,MCM6,MCM7
38	PTEN	phosphatase	Activated	1.37e-08	2.927	ATF3,CDK1,DDIT3,H2AFX,HERPUD1,HMOX1,HSPA5,PGR,TNF
39	PGR	ligand-dependent nuclear receptor	Activated	1.55e-08	2.322	ABCC3,AKR1B10,DNAJB11,DNAJB9,DNAJC3,FTH1,GBE1,HMOX1,HSP90B1,NUCB2,PDIA4,PDIA6,S100A13,SERPINA3,SRXN1,TXNRD1
40	ATF3	transcription regulator	Activated	1.98e-08	2.157	CALR,CDK5RAP3,DNAJB9,DNAJC3,GADD45A,GMPPB,HERPUD1,HSPA5,HYOU1,LEF1
41	sulindac sulfide	chemical drug	Activated	2.34e-08	2.613	AURKB,CCNA2,CDK1,E2F2,FEN1,TNF
42	celecoxib	chemical drug	Activated	2.62e-08	2.574	CCL2,CCNA2,CDKN3,CXCL8,MCM10,POLE2,RAD54L,TMSB15A,TNF,UHRF1
43	nitric oxide	chemical - endogenous mammalian	Activated	3.78e-08	2.028	BCL2,CCNB2,CCNE2,PRC1
44	15-deoxy-delta-12,14 -PGJ 2	chemical - endogenous non-mammalian	Activated	4.66e-08	2.879	BCL2,CCNB2,CCNE2,CYR61,PRC1
45	gentamicin	chemical drug	Activated	4.87e-08	1.964	ATF3,ATP2A2,BCL2,BTG2,CCNB1,CXCL8,DIO2,ERRFI1,RHOB,SMC4,SPATA20,TH,TNF
46	SMARCB1	transcription regulator	Activated	7.16e-08	2.725	ATF3,BCL2,BIRC5,CDC25A,CDKN1A,GDF15,HMOX1,IFIT1
47	bee venom	chemical - endogenous non-mammalian	Activated	1.07e-07	2.478	ACTA2,ATF3,BCL2,CCL2,CDK2,CDKN1A,CXCL8,HSPA5,LEF1,OLIG2,RAP1GAP,RRAGD,TNF,UNC5B
48	DYRK1A	kinase	Activated	1.43e-07	2.626	ACTA2,CDKN1A,CXCL8,MAD2L1,TYMS
49	NLRP3	other	Activated	1.44e-07	2.355	BCL2,CDC25A,CDK2,CDKN1A,HSPA5,HSPB8,LEF1,MCM7,SKP2,SMAD7,TK1
50	ATP2A1	transporter	Activated	1.83e-07	2	ATF3,BTG2,CDKN1A,DDIT3,GADD45A,PHLDA3,TP53INP1
51	baicalein	chemical - endogenous non-mammalian	Activated	2.45e-07	2.414	BCL2,BIRC5,CCNB1,DDIT3,HMOX1,TNF
52	aspirin	chemical drug	Activated	6.36e-07	2.677	CENPF,GPSM2,LBR,MKI67,PGAM1,SPC25,TACC1
53	HCAR2	g-protein coupled receptor	Activated	7.85e-07	2.449	APOBEC3B,BIRC5,CDK1,CDKN1A,CXCL8,DDIT3,HMOX1,PLD1,TNF
54	THBS4	other	Activated	9.78e-07	2.592	BCL2,BIRC5,CCNA2,MKI67
55	diallyl disulfide	chemical - endogenous non-mammalian	Activated	9.78e-07	2.189	CCNB1,CDK2,CDKN1A,GADD45A
56	AG490	chemical - kinase inhibitor	Activated	1.29e-06	2.966	BIRC5,CXCL8,DDIT3,HSPA5
57	5-azacytidine	chemical drug	Activated	1.48e-06	2.262	AURKA,BCL2,BIRC5,CCNB1,CDK1,CDKN1A,CYP1A1,HRK,HSPA5,MKI67,RAD54L,TNF,TOP2A
58	berberine	chemical drug	Activated	1.7e-06	2.51	BCL2,CCL2,CXCL8,HMOX1
59	cyclosporin A	biologic drug	Activated	1.71e-06	2.603	CDK2,CDKN1A,CXCL8,TNF,TXNIP
60	sulforafan	chemical drug	Activated	1.89e-06	3.058	CCL2,CD55,CDKN1A,CXCL8,EFNA1,GADD45A,ID1,ID3,KITLG,TNF,UGDH,WEE1
61	DDIT3	transcription regulator	Activated	2.84e-06	2.349	BGN,CDK1,CXCL8,DDIT3,GDF15,KITLG,TNF
62	isotretinoin	biologic drug	Activated	2.94e-06	2.369	BCL2,PLK1,PRC1,TOP2A
63	brefeldin A	chemical - endogenous non-mammalian	Activated	2.97e-06	2.791	BCL2,BIRC5,CDK1,CDKN1A,CXCL8,DDIT3,HSP90B1,HSPA5,POLR2L,SRSF2
64	curcumin	chemical drug	Activated	3.52e-06	2.388	CCL2,CDKN1A,CXCL8,EFNA1,ID1,ID3
65	BMS-690514	chemical drug	Activated	4.23e-06	2.646	BCL2,CDKN1A,ESR1,MKI67,PGR
66	UCP1	transporter	Activated	5.78e-06	2.286	BIRC5,CD55,CDKN1A,ID1,ID2,ID3,SGK1,TFF3,TNF
67	MAP2K1/2	group	Activated	6.59e-06	2.138	BCL2,CDK2,CXCL8,E2F2,TNF
68	lovastatin	chemical drug	Activated	7.68e-06	2.003	BIRC5,CCNB1,CDC25C,CDK1,CDK2,CDKN1A,CXCL8
69	1,2-dithiol-3-thione	chemical reagent	Activated	7.75e-06	3.479	ATF3,AURKA,BUB1,CCNB1,CDC25A,CDKN1A,EGR3,GDF15,HMMR,PLK1,SESN2,TOP2A
70	FBXO32	enzyme	Activated	9.38e-06	2.538	BCL2,BIRC5,CDKN1A,TK1
71	epothilone B	chemical drug	Activated	9.49e-06	2.236	ATF3,PFKFB3,PFKFB4,PGAM1,PKM,STC1
72	gossypol	chemical drug	Activated	9.49e-06	2.236	BCL2,CDKN1A,FEN1,ID2,IGSF3,SKP2,SMAD7,TNF
73	miR-24-3p (and other miRNAs w/seed GGCUCAG)	mature microrna	Activated	9.76e-06	2.414	BCL2,BIRC5,CDKN1A,HYOU1,TNF
74	miR-146a-5p (and other miRNAs w/seed GAGAACU)	mature microrna	Activated	1.04e-05	3.148	BCL2,CCL2,CXCL8,HMOX1,TNF,UCP2
75	rhodamine 6G	chemical toxicant	Activated	1.2e-05	1.987	BCL2,BIRC5,CDKN1A,GDF15,SAT1
76	capsaicin	chemical drug	Activated	1.26e-05	2.408	BCL2,CCL2,HMOX1,TNF
77	ethidium	chemical toxicant	Activated	1.36e-05	2	AKNA,CDKN1A,EXOC3L4,KRT7,LYSMD4,NUPR1
78	CREM	transcription regulator	Activated	1.44e-05	2.55	ATP2A2,BCL2,CXCL8,DDIT3,HSPA5
79	3,3'-diindolylmethane	chemical drug	Activated	1.45e-05	1.979	ABCC3,ABCG1,BCL2,CCL2,CCNE2,CD55,CXCL8,CYR61,HMOX1,RHOB,SNORD3C,SNORD3D
80	COL18A1	other	Activated	1.58e-05	1.961	AURKB,BTG2,BUB1,CCNA2,CCNB1,CCNE2,CDC25A,CDC25C,CDK2,CENPF,CHEK1,DUT,FEN1,H2AFX,HMMR,HMOX1,KIF23,MAD2L1,MCM10,MCM7,MELK,NCAPG,NDC80,NEK2,PBK,PLK1,POLE2,PRC1,SMAD6,TOP2A,TPX2,TTK,UBE2C
81	MAP2K1	kinase	Activated	1.61e-05	2.486	ACTA2,AGR2,ANGPTL4,ASPM,AURKA,BCL2,BEX2,BIRC5,BTG2,BUB1,CCNA2,CCNB1,CCNB2,CCNE2,CD9,CDC20,CDC25A,CDC25C,CDK1,CDKN1A,CDKN3,CENPA,CENPE,CENPF,CHEK1,CKS2,CXCL8,DDIT3,ESPL1,ESR1,FEN1,GBE1,HMGB2,HSPB8,ID1,ID2,IDH1,KRT7,KRT81,LCN2,MKI67,MXD3,NCAPG,NDC80,NEK2,NUCB2,PCK2,PDIA4,PFKFB3,POLE2,PORCN,PRC1,RHOB,RRM2,S100A4,S100P,SERPINA3,SKP2,SMAD7,SMC2,SMTN,SPAG5,TGM1,TNF,TOP2A,TUBA1A,TYMS,UBE2C,ZWINT
82	eflornithine	chemical drug	Activated	1.63e-05	2.546	ATAD2,AURKA,AURKB,BCL2,BIRC5,CALR,CCNA2,CCNB1,CCNB2,CCNE2,CD9,CDC20,CDC25A,CDK1,CDK2,CDKN1A,CHEK1,CSE1L,DDIT3,DUT,E2F2,FBXO5,FEN1,HIST1H2AC,HMGB2,HRK,HSP90B1,ID3,KIF23,MAD2L1,MCM10,MCM4,MCM6,MCM7,NDC80,NUSAP1,RACGAP1,RAD54L,RND3,RRM2,SLC3A2,SMC4,SOAT2,SOX7,SRSF2,STMN1,TGM1,TK1,TNF,TOP2A,TP53INP1,TXNRD1,TYMS,UCP2,UGDH,UHRF1,WEE1
83	mir-192	microrna	Activated	1.89e-05	2.177	ACTA2,ADM2,ARMT1,ATAD2,ATF3,AURKA,BCL2,BEX2,BIRC5,BMPR2,BTG2,BUB1,CALR,CCL2,CCNA2,CCNB1,CCNB2,CCNE2,CD55,CDC20,CDC25A,CDC25C,CDK1,CDK18,CDK2,CDKN1A,CFB,CHEK1,CSE1L,CXCL8,CYP1A1,CYR61,DDIT3,DHRS2,DNAJC3,DNMT3B,E2F2,EFNA1,EFNB2,EGR3,ELOVL2,EML2,ESR1,F7,FAM111A,FEN1,FGB,GADD45A,GNL3,GPER1,GPSM2,HERPUD1,HMOX1,HRK,HSP90B1,HSPA2,HSPA5,HSPB8,ID1,ID2,IFRD1,IL20,ILF3,ISG15,KITLG,KPNA2,KRT7,KRT81,LCN2,LHFP…
84	CDKN1B	kinase	Activated	2.36e-05	2.263	ASPM,AURKA,CCNA2,CCNB2,CDKN3,CENPE,CENPF,CEP55,CKAP2L,CKS2,CXCL8,DEPDC1,H2AFX,KIF11,KIF20A,MASTL,MELK,MKI67,NEK2,NUSAP1,PBK,PGR,PLK1,PRC1,RACGAP1,SPAG5,TNF,TPX2,TTK
85	methyl methanesulfonate	chemical toxicant	Activated	2.66e-05	2.593	ANLN,ASF1B,ATF3,AURKA,AURKB,BUB1,CCNA2,CCNB1,CDCA3,CDK1,CDKN1A,CHEK1,CKAP2,DDIT3,E2F7,MAD2L1,MCM4,MCM6,MCM7,MXD3,NCAPG2,PLK1,PRC1,SGO1,SMC2
86	dinoprost	chemical - endogenous mammalian	Activated	2.74e-05	2.157	AKNA,AKR1C1/AKR1C2,AKR1C3,BAIAP2L1,BIRC5,CCNA2,CCNB1,CD9,CDC25A,CDCA3,CDK1,CDK2,CDKN1A,E2F2,FBXO5,HIST3H2A,HMGB2,LBR,MAD2L1,MCM10,MCM4,MCM6,MCM7,NCAPG2,PLK1,PTTG1,RRM2,TK1,TMPO,TPX2,UBE2C
87	S-nitroso-N-acetyl-DL-penicillamine	chemical reagent	Activated	3e-05	2.429	ACTA2,ANGPTL4,ATF3,AURKA,AURKB,BCL2,BIRC5,BUB1,CCNE2,CDC20,CDC25A,CDC25C,CDK1,CDK2,CDKN3,CENPF,CSE1L,CXCL8,CYR61,DDIT3,DNAJB9,EFNA1,EFNB2,GPSM2,HERPUD1,HMMR,HMOX1,ID1,INSIG1,ISG20,ITGB3BP,KIF11,KIF20B,KITLG,LCN2,LEF1,MAD2L1,MELK,MKI67,NDC80,NEK2,PLK1,PMP22,PRC1,SGK1,SKP2,SMC2,STC1,TNF,TPX2,TTK,UBE2C
88	miR-483-3p (miRNAs w/seed CACUCCU)	mature microrna	Activated	3.11e-05	2.634	ABCC3,ADA,ANLN,ARHGEF2,ASPM,ATF3,AURKA,BCL2,BIRC5,BMPR2,BUB1,CCL2,CCNA2,CCNB1,CCPG1,CD55,CDCA8,CDK1,CDK2,CDKN1A,CDKN3,CEBPG,CENPA,CENPE,CENPF,CHEK1,CXCL8,CYP1A1,EFEMP1,EFNA1,EFNB2,ESR1,FAM64A,GPER1,GPSM2,HSP90B1,HSPA2,ID1,IFI6,IFITM1,IFRD1,ISG20,KIF20A,KIF23,KRT7,LCN2,MAD2L1,MARCKS,MEF2D,MKI67,MMD,NCAPG,PBK,PGR,PHF19,POLD4,PTTG1,RAD21,RGS16,RND3,S100P,SCIN,SGK1,SGO2,SKP2,SLC3A2,SMAD6,SMC2,SMC4,SP…
89	rottlerin	chemical toxicant	Activated	3.38e-05	1.977	AURKB,BIRC5,CCNA2,CCNB1,CCNB2,CCNE2,CDC20,CDC25A,CDK1,CDK2,CDKN1A,CDKN3,CENPA,CENPE,CENPF,ESR1,GTSE1,KIF20A,LEF1,NEK2,PLK1,PRC1,SKP2,STMN1,TOP2A
90	idarubicin	chemical drug	Activated	3.43e-05	2	CCNA2,CDC20,CDC25A,CDCA3,CDKN1A,CENPF,E2F2,E2F7,FBXO5,MCM4,NCAPG2,NEK2,PLK1,PSRC1,SGO1,SKP2,UHRF1
91	BMS-754807	chemical drug	Activated	3.47e-05	2	AURKB,BCL2,CCNB1,CDCA3,CDCA8,CDK2,CENPF,CEP55,CXCL8,ESPL1,ESRP1,KIF20A,KIF4A,KIFC1,MCM4,MCM6,NCAPD3,ORC6,PIF1,PLK1,PMEL,POLE2,RECQL4,RRAGD,SPAG5,SPC25,TACC3,TPX2,TXNIP,UBE2C
92	2-hydroxy-1-naphthylaldehyde isonicotinoyl hydrazone	chemical reagent	Activated	3.47e-05	1.98	AURKB,BCL2,BIRC5,BUB1,CANX,CCNA2,CCNB1,CCNB2,CCNE2,CD9,CDC20,CDC25A,CDC25C,CDK1,CDK2,CDKN1A,CHEK1,CKS2,CXCL8,DDIT3,E2F2,EFEMP1,FAM129A,FTH1,GADD45A,GFPT1,HERC5,HMOX1,HSPA14,ID1,ID2,ID3,IDH1,IFIT1,KRT7,MAD2L1,MCM6,MCM7,MKI67,PFKFB3,PGAM1,PKM,PLK1,PMP22,PRPH,RHOB,RPS7,RRM2,S100A10,SAT1,SEPHS2,SGK1,SKP2,SLC3A2,SRSF2,ST3GAL1,STMN1,TGM1,TNF,TXNIP,TXNRD1,TYMS,UBE2C,ULBP1
93	anacardic acid	chemical - endogenous non-mammalian	Activated	3.47e-05	1.964	CCNA2,CCNB1,CDC25A,CDC25C,CDK1,CDK2,E2F2,GAS2L1,KNTC1,MAD2L1,MCM10,MCM4,MCM6,NUSAP1,PRR11,RRM2,TGM1,TPX2,TTK,TYMS,UBE2C,WDR76
94	vorinostat	chemical drug	Activated	3.51e-05	2.601	ATF3,AURKA,CDK1,CDKN3,CENPA,CXCL8,DEPDC1,NEK2,PBK,STC1,TMPO,TYMS
95	parthenolide	chemical drug	Activated	5.3e-05	2.434	APOBEC3B,ASPM,ATF3,CDKN1A,CXCL8,DEPDC1,DEPDC1B,GDF15,HMMR,HSPB8,ISG20,KIF18A,KNTC1,SMC4,SYNE2,TOP2A
96	ST3-Hel2A-2	chemical reagent	Activated	5.36e-05	2	AURKB,CCNB1,CDK1,CENPF,MCM10,MCM4
97	naringin	chemical - endogenous non-mammalian	Activated	5.36e-05	1.982	ANKRD37,AURKA,AURKB,BIRC5,CCNB1,CDC20,CDK1,CDK2,CDKN1A,CENPA,CYP1A1,GADD45A,ID2,LBR,LEF1,MAD2L1,MB,PLK1
98	tranilast	chemical drug	Activated	5.8e-05	2.213	BCL2,BIRC5,CCNA2,CCNB1,CDC25A,CDK1,CDKN1A,MCM10,MCM4,MCM6,MCM7,RRM2
99	KLF2	transcription regulator	Activated	5.9e-05	2.375	AKR1C3,AKR1C4,ATP2A2,BCL2,CCL2,CCNB1,CDKN1A,ESR1,HERC5,HERPUD1,ID1,ID2,ID3,IFI6,IFIT1,IFITM1,ISG15,LAMP3,NUPR1,OAS3,PDIA4,SERPINA3,TNF
100	LY-2510924	biologic drug	Activated	7.91e-05	1.998	AURKA,AURKB,CCL2,CCNB1,CDC25C,CDK1,CXCL8,EFNA1,PLK1,TK1,TNF,WEE1
101	azetidyl-2-carboxylic acid	chemical reagent	Activated	7.91e-05	1.96	BMPR2,CXCL8,EFNB2,HSPB8,ID1,ID2,ID3,RASL11B,SLC3A2,SMAD6,SMAD7,TUBB3
102	salicylic acid	chemical drug	Activated	8.3e-05	2.2	CCNA2,CCNB1,CCNB2,CCNE2,CDKN1A
103	miR-143-3p (and other miRNAs w/seed GAGAUGA)	mature microrna	Activated	0.000112	1.998	BMPR2,ID1,ID2,SMAD6,SMAD7
104	tanespimycin	chemical drug	Activated	0.000124	2.193	BCL2,BIRC5,CCNB1,CDK1
105	MEOX2	transcription regulator	Activated	0.000141	2.414	CCNA2,CCNB1,CDK1,CXCL8
106	letrozole	chemical drug	Activated	0.000172	2.156	CDK2,CDKN1A,CKS2,GDF15,ID1,LEF1,STEAP3
107	PRDM1	transcription regulator	Activated	0.000207	2.18	ABCG1,BCL2,CCL2,CDKN1A,CXCL8,MKI67,TNF
108	APC	enzyme	Activated	0.000219	2.19	EFNA1,EGR3,KRT7,KRT81,LHFPL2,MB,MMD,RAP1GAP,RND3,STC1,TOP2A
109	EIF2AK4	kinase	Activated	0.000249	2.193	CXCL8,IFI6,IFIT1,IFITM1,IL20,ISG15,TNF
110	R-WIN 55,212	chemical reagent	Activated	0.000348	2.228	ATF3,ATF6,DDIT3,HMOX1,HSPA5
111	silibinin	chemical drug	Activated	0.000427	2.567	CCL2,CCNE2,CDK2,CDKN1A
112	topotecan	chemical drug	Activated	0.00046	2.137	BRINP3,CARD9,CCL2,CXCL8,CYR61,EFEMP1,LEF1,TNF
113	dacinostat	chemical drug	Activated	0.000679	1.959	ATF3,CDKN1A,GADD45A,MAD2L1
114	PDCD1	phosphatase	Activated	0.000699	2.449	ESPL1,MAD2L1,PTTG1,RAD21
115	salirasib	chemical drug	Activated	0.000699	2.401	CXCL8,IFI6,IFIT1,IFITM1,IL20,ISG15,TNF
116	FOXP3	transcription regulator	Activated	0.000755	2.216	CCNA2,CCNE2,CDCA3,CDCA8,CDK1,SNAP25,TNF
117	PRKAA	group	Activated	0.000832	2.197	APOBEC3B,BIRC5,CCL2,CDK2,CDKN1A,CFB,CXCL8,IFI6,IFIT1,IFITM1,ISG15,LCN2,S100A10,SERPINA3,SMAD7,TNF,WARS
118	thioctic acid	chemical drug	Activated	0.000945	2.171	CALR,CANX,ESR1,HSPA5,TNF
119	oxaliplatin	chemical drug	Activated	0.000946	2.192	CDKN1A,GADD45A,S100A10,SESN2,TNF
120	piceatannol	chemical - endogenous non-mammalian	Activated	0.000992	1.982	AURKA,AURKB,CDK1,CDKN1A,HMOX1,MAD2L1,NFKBIZ,PLK1
121	3-deazaneplanocin	chemical drug	Activated	0.00104	2.433	ANKRD37,AURKB,BCL2,CDC25A,HMOX1,ID2,POLE2,TYRO3
122	IL24	cytokine	Activated	0.00107	2.147	CD55,CXCL8,DDIT3,HSPA5,TNF
123	ethylene glycol tetraacetic acid	chemical reagent	Activated	0.00107	1.953	APOBEC3B,CCL2,CXCL8,IFI6,IFIT1,ISG15,ISG20,OAS3,RPS7,TMPO,TNF
124	atorvastatin	chemical drug	Activated	0.0011	2.329	BCL2,CCL2,CXCL8,ISG15,TNF
125	RABL6	other	Inhibited	1.95e-38	-5.396	APOBEC3B,ARHGAP11A,ASIC1,ASPM,ATF3,AURKA,BRI3BP,BRINP3,BUB1,CCNA2,CCNB2,CDC25C,CDCA2,CDCA3,CDCA8,CDK2,CENPI,CKAP2L,CNIH2,CXCL8,CYR61,DDIT3,DNMT3B,EPB41L4AAS1,ESPL1,EXO1,FAM111A,FAM72C/FAM72D,GADD45A,GDF15,GPSM2,GSTA4,GTSE1,HJURP,HSPA2,KANK2,KIF11,KIF18A,KIF20A,KIF23,KIFC1,LBR,LHFPL2,LMNB1,MCM10,MEGF9,MKI67,MMD,NUPR1,PFKFB3,PFKFB4,PLK1,PMP22,POLE2,SAT1,SESN2,SKP2,SPAG5,SPC25,SPDL1,SYNE2,TMEM19,TMP…
126	ERBB2	kinase	Inhibited	1.02e-29	-2.374	ASF1B,ATAD2,AURKB,BCL2,BIRC5,BTG2,CCL2,CCNA2,CCNB1,CDC25A,CDC25C,CDK1,CDK2,CDKN1A,E2F2,EFNA1,FAM111A,FAM86B1,FBXO5,FEN1,GNL3,GTSE1,H2AFX,HMGB2,IL20,KANK2,KIFC1,LEF1,MAD2L1,MCM4,MCM7,MELK,MKI67,PLK1,RECQL4,RRM2,SKP2,TK1,TMPO,TNF,TP53INP1
127	E2F1	transcription regulator	Inhibited	5.39e-28	-3.41	AURKA,BCL2,BIRC5,BMPR2,CCL2,CCNA2,CCNB1,CDC20,CDC25A,CDK1,CDKN1A,CENPF,CYR61,EGR3,ESR1,FEN1,GADD45A,GTSE1,H2AFX,ID1,ID2,KIF11,MANF,MB,MCM7,MMD,NUDT1,PGR,PTTG1,RECQL4,SKP2,STC1,STMN1,TFF3,TK1,TNF,UBE2C,WEE1
128	beta-estradiol	chemical - endogenous mammalian	Inhibited	7.69e-28	-2.015	ACTA2,ANLN,ASPM,ATAD2,BCL2,BTG2,CANX,CCL2,CCNA2,CCNB1,CDC25A,CDKN1A,CKS2,CSE1L,DLGAP5,GTSE1,H2AFX,KIF23,KIF4A,KIFC1,KNTC1,MKI67,NUSAP1,OAS3,PBK,PGAM1,PRC1,RACGAP1,RHOB,SMAD7,SMC2,STMN1,TACC3,TGM1,TNF,TOP2A
129	CSF2	cytokine	Inhibited	2.04e-27	-5.576	ANLN,ASPM,BCL2,BIRC5,BTG2,CCL2,CCNB1,CCNB2,CDK1,CENPF,CYP1A1,CYR61,DEPDC1,DLGAP5,DNMT3B,ESR1,KIF11,KIF18A,NCAPG,NEK2,NUSAP1,PBK,PGR,PRC1,SGK1,SPC25,TNF
130	HGF	growth factor	Inhibited	1.95e-25	-4.794	AURKB,BUB1,CCNA2,CCNB1,CCNB2,CDCA3,ID2,ID3,KIF20A,MKI67,NCAPG,NEK2,NUPR1,RRM2,SPAG5,TK1,TNF,UBE2C
131	PTGER2	g-protein coupled receptor	Inhibited	7.66e-25	-4.87	ACTA2,AURKA,AURKB,BTG2,BUB1,CCNA2,CCNB1,CCNE2,CDC20,CDC25A,CDCA2,CDCA3,CDCA8,CDK1,CHEK1,E2F2,ID2,LEF1,MAD2L1,MCM10,MCM4,MCM6,MCM7,ORC6,PKM,RRM2,S100A4,SKP2
132	TBX2	transcription regulator	Inhibited	9.21e-24	-4.96	ACTA2,AKR1C1/AKR1C2,ATF3,ATF6,AURKA,BCL2,BIRC5,BTG2,BUB1,CCL2,CCNA2,CCNB1,CD55,CDC25C,CDK1,CDK2,CDKN1A,CEBPG,CXCL8,CYP1A1,DDIT3,DUT,FTH1,GADD45A,GDF15,H2AFX,HMOX1,HSPA5,ID3,IFI6,INSIG1,KITLG,LCN2,MB,NDC80,NUPR1,OSGIN1,PDIA4,PKIA,SGK1,STMN1,TNF,TP53INP1,TXNIP,UCP2
133	E2F3	transcription regulator	Inhibited	1.77e-22	-4.092	AURKA,CCNB1,CDCA3,CDK1,DDIT3,DLGAP5,DPY19L1,ESR1,FBXO5,GADD45A,HMMR,HSD17B8,INSIG1,ISG15,NDC80,PBK,PGR,REEP1,SAT1,TMEM14A,TOP2A,TTK
134	Vegf	group	Inhibited	4.18e-22	-5.57	ANLN,ATF3,AURKA,BUB1,CCNA2,CCNB1,CCNB2,CCNE2,CDKN1A,DOCK1,FAM86C1,GADD45A,H2AFX,ID2,KIF11,KIF4A,LEF1,MAD2L1,MKI67,NUSAP1,RACGAP1,RGS16,SCIN,TNF,TOP2A,TTK,TYMS
135	CCND1	transcription regulator	Inhibited	7.82e-22	-3.876	AURKA,CCNA2,CCNE2,CDKN3,CENPE,CENPF,CHEK1,CKAP2,GADD45A,GPSM2,KIF11,RAD54L,RRM2,SGO1,TOP2A
136	ESR1	ligand-dependent nuclear receptor	Inhibited	1.5e-20	-4.548	ACTA2,AKR1C1/AKR1C2,ATF3,AURKA,BCL2,BIRC5,CCL2,CCNA2,CCNB1,CDK2,CDKN1A,CKS2,CXCL8,CYR61,DDIT3,DHRS2,EFNB2,EGR3,ESR1,FEN1,GDF15,GSTA4,HERPUD1,HMGB2,HMOX1,HSPA5,IL19,ISG20,LCN2,NDC80,RND3,SGK1,SMC2,SPAG5,TNF,TOP2A,TYMS,UBE2C,ZWINT
137	D-glucose	chemical - endogenous mammalian	Inhibited	3.49e-20	-2.97	AKR1C1/AKR1C2,ATF3,BAG3,CCL2,CD9,CDC25C,CDKN1A,CXCL8,CYP1A1,DDIT3,ESR1,HMGB2,HMOX1,HSP90B1,HSPA5,HSPB8,IFRD1,MCM10,SAT1,SLC3A2,STMN1,TNF,TXNRD1,ULBP1
138	FOXM1	transcription regulator	Inhibited	1.58e-19	-4.564	ATF3,CALR,CANX,CCL2,CDKN1A,CEBPG,DDIT3,FYN,GDF15,HERPUD1,HSP90B1,HSPA5,MID1IP1,NUPR1,PCK2,PMP22,SARS,SLC3A2,SLC6A9,WARS
139	EP400	other	Inhibited	1.06e-18	-3.946	AURKB,CCNA2,CDC25A,CDK1,CDK2,CDKN1A,MCM10,MCM6,MCM7,NEK2,PLK1,RRM2,SKP2,TNF,TYMS
140	MITF	transcription regulator	Inhibited	2.21e-15	-4.377	BCL2,BIRC5,CCNA2,CCNB1,CCNB2,CDC20,CDC25A,CDC25C,CDK1,CDK2,CDKN1A,CXCL8,CYP1A1,FES,FTH1,FYN,GADD45A,HMGB2,IFIT1,IFITM1,MKI67,POLR2L,S100P,SAT1,SGK1,SKP2,SRSF2,TFF3,TGM1,TNF,TOP2A,TYMS,WEE1
141	MYC	transcription regulator	Inhibited	3.21e-15	-4.114	ABCG1,ACTA2,ANGPTL4,ATF3,BCL2,BIRC5,CCL2,CCNB1,CDC25A,CDK2,CDKN1A,CEBPG,CXCL8,CYP1A1,DDIT3,DHRS3,E2F2,GADD45A,GDF15,HMMR,HMOX1,HSPA5,IFRD1,KIF14,MKI67,RACGAP1,SKP2,TNF,UCP2,WEE1
142	E2f	group	Inhibited	1.16e-14	-3.554	ATF3,ATF6,ATP2A2,CALR,CDKN1A,CXCL8,DDIT3,DIO2,DNAJB9,ERRFI1,GADD45A,HERPUD1,HMOX1,HSP90B1,HSPA5,LONP1,PCK2,SESN2,SGK1,TNF
143	S100A6	transporter	Inhibited	2.09e-13	-2.309	ATF3,CDKN1A,CXCL8,DDIT3,FYN,GADD45A,SARS,SESN2,WARS
144	FOXO1	transcription regulator	Inhibited	2.46e-13	-2.791	ABCG1,ADA,ANGPTL4,ATP2A2,BCL2,BIRC5,BMPR2,BTG2,CALR,CCL2,CCNA2,CCNB1,CCPG1,CDC20,CDK2,CDKN1A,CDKN3,CEBPG,CKS2,CSE1L,CXCL8,CYP1A1,CYR61,DDIT3,DHRS3,DIO2,DLGAP5,EPB41L4A-AS1,ERRFI1,FAM86C1,GDF15,HMOX1,HSPA2,ID1,ID2,ID3,IFI6,IFIT1,IFITM1,ILF3,ISG15,KIF11,KIF23,KITLG,KRT7,MEF2D,OAS3,OLIG2,PLD1,RPS7,S100A10,SKP2,SMAD7,SOX7,STC1,TGM1,TK1,TMEM150A,TNF,TOP2A,TUBB3,UBE2C,UCP2
145	estrogen	chemical drug	Inhibited	1.2e-12	-3.029	AKR1C3,BUB1,CCNB1,CCNB2,CDC20,CDK1,CDKN1A,ESR1,GPER1,HSPA2,ID1,KCNG1,MAD2L1,PFKFB3,PGR,S100P,SGK1,SNAP25,ST3GAL1,STC1,TK1,TNF,TNFRSF21
146	Pkc(s)	group	Inhibited	1.18e-11	-2.573	CCNB1,CXCL8,DDIT3,GADD45A,IFRD1,KIF23,KIFC1,MKI67,NUPR1,NUSAP1,PRC1,TNF,TOP2A
147	trichostatin A	chemical drug	Inhibited	2.71e-11	-2.738	ACTA2,BCL2,CDCA8,CDK2,ESPL1,H2AFX,HMOX1,PTTG1,TNF,TTK,TYMS
148	CD24	other	Inhibited	4.56e-10	-3	ABCC3,ATF3,CCNB1,CD55,CDC25C,GDF15,HMOX1
149	SMOC2	other	Inhibited	5.3e-10	-2.449	ACTA2,AKR1C3,BCL2,BIRC5,CCL2,CDKN1A,CXCL8,ESR1,PTTG1,S100A10,TNF
150	MED1	transcription regulator	Inhibited	1.71e-09	-2.63	ACTA2,ATF3,BCL2,BGN,CCL2,CD55,CDKN1A,CXCL8,FGB,FREM2,FYN,H2AFX,HERPUD1,HMOX1,HSPA5,ID3,IL19,IL20,LBR,LCN2,MICB,PKM,RFTN1,S100A10,SMTN,TNF
151	ACTL6A	other	Inhibited	2.22e-09	-2.333	ATF3,BCL2,CXCL8,DDIT3,HMOX1,HSPA5,LCN2,SARS,WARS
152	E2F2	transcription regulator	Inhibited	6.83e-09	-2.611	ATP2A2,BCL2,DDIT3,HMOX1,HSPA5,LONP1,SESN2,TNF
153	PRL	cytokine	Inhibited	1.26e-08	-3.124	ARHGEF2,CEBPG,DDIT3,ERN1,GADD45A,GDF15,LRRC8D,NUPR1,PCK2,SLC3A2,SLC6A9,SOAT2,UCP2
154	4-nitroquinoline-1-oxide	chemical toxicant	Inhibited	1.54e-08	-2.449	ATF3,BCL2,BIRC5,CCL2,CCNA2,CDKN1A,DDIT3,HMOX1,MKI67,RHOB,TH,TNF
155	YAP1	transcription regulator	Inhibited	1.98e-08	-1.982	BTG2,CDK1,CDK2,CDKN1A,TOP2A
156	UDP-D-glucose	chemical - endogenous mammalian	Inhibited	2.21e-08	-2.236	ATF3,BCL2,BIRC5,CXCL8,SAT1
157	RARA	ligand-dependent nuclear receptor	Inhibited	4.44e-08	-3.411	ABCC3,BCL2,CXCL8,DDIT3,GDF15,HMOX1,KITLG,TNF
158	TAL1	transcription regulator	Inhibited	7.7e-08	-2.853	BCL2,CCL2,EFNA1,EFNB2,F7,ID1,ID3,TNF,TNFRSF21,TUBA1A
159	TRAF2	enzyme	Inhibited	1.07e-07	-2.324	CCNE2,CDK1,CDK2,CDKN1A,MAD2L1,PLK1,TYMS
160	GDF2	growth factor	Inhibited	2.1e-07	-2.457	AKR1C1/AKR1C2,AKR1C4,ATP2A2,ESR1,ID1,ID2,ID3,PDIA4,PGR
161	ACTB	other	Inhibited	7.85e-07	-2.236	BCL2,CDKN1A,GADD45A,SESN2,TP53INP1
162	TASP1	peptidase	Inhibited	1.56e-06	-2.219	BCL2,CCL2,CXCL8,DDIT3,HMOX1,TNF
163	MAX	transcription regulator	Inhibited	1.64e-06	-1.964	ATF3,DDIT3,GADD45A,HERPUD1
164	BMP10	growth factor	Inhibited	2.64e-06	-2.2	BCL2,BUB1,MAD2L1,NCAPG2
165	RBX1	enzyme	Inhibited	2.65e-06	-2	ATP2A2,DDIT3,HSP90B1,HSPA5
166	STAT2	transcription regulator	Inhibited	4.99e-06	-2.407	ADA,ANGPTL4,ESR1,FAM167A,FGB,FGG,FTH1,GBE1,ID3,KRT81,NPAS1,SERPINA3,SLC16A5,TNF
167	CKS1B	kinase	Inhibited	6.08e-06	-1.997	ATF3,DDIT3,OLIG2,PCK2,TNF
168	ribavirin	chemical drug	Inhibited	9.48e-06	-2.204	CCNA2,CXCL8,KPNA2,MKI67,TNF,TOP2A
169	TFAP4	transcription regulator	Inhibited	1.37e-05	-1.97	BCL2,DDIT3,GADD45A,HSP90B1,HSPA5
170	UCN2	other	Inhibited	2.12e-05	-1.982	ABCG1,ADA,ANLN,AURKA,BCL2,BIRC5,BUB1,CCL2,CCNA2,CCNB1,CDC20,CDCA2,CDCA3,CDCA8,CDK1,CDKN1A,CENPE,CXCL8,DDIT3,E2F7,EGR3,EXO1,FBXO5,FIGNL1,GDF15,HJURP,HRK,ID2,ID3,IL19,ILF3,KIF11,KNTC1,MCM6,MKI67,MMD,NEK2,NUSAP1,PLK1,PMP22,PRC1,RACGAP1,RECQL4,RRM2,SGK1,SGO1,SMC2,SPAG5,SPC25,STEAP3,STMN1,TNF,TOP2A,TPX2,UBE2C,UHRF1
171	advanced glycation end-products	chemical - endogenous mammalian	Inhibited	2.27e-05	-2.219	ACTA2,ANGPTL4,ATF3,AURKA,AURKB,BCL2,BIRC5,BUB1,CCL2,CCNE2,CDC20,CDC25A,CDC25C,CDK1,CDK2,CDKN1A,CDKN3,CENPF,CSE1L,CXCL8,CYR61,DDIT3,EFNB2,ERRFI1,FEN1,GPSM2,HMMR,HMOX1,ID1,INSIG1,ISG15,ISG20,ITGB3BP,KIF11,KIF20B,KITLG,LCN2,MAD2L1,MELK,MKI67,NDC80,NEK2,PGAM1,PLK1,PMP22,PRC1,PTTG1,RHOB,SGK1,SKP2,SMC2,STC1,TNF,TPX2,TTK,UBE2C
172	VEGFA	growth factor	Inhibited	3.06e-05	-2.119	ASPM,ATAD2,AURKA,BCL2,BIRC5,CCNA2,CCNE2,CDCA2,CDCA8,CDK2,CDKN1A,CENPF,CEP55,DEPDC1,E2F7,FAM83D,HJURP,HSPB8,KIF11,KIF20A,KIF20B,KIF4A,MCM10,MCM4,MCM7,MELK,OVOL2,PGR,PLK1,PSRC1,RACGAP1,RRM2,SPC25,TMSB15A,TNF,TP53INP1,TPX2,TYMS,UHRF1
173	trans-hydroxytamoxifen	chemical drug	Inhibited	3.27e-05	-2.111	ABCG1,ACTA2,ADA,ANLN,ATF3,ATP2A2,BCL2,CALR,CANX,CCL2,CCNB1,CCPG1,CD55,CDK1,CDKN1A,CXCL8,DDIT3,DNAJB11,DNAJC3,F7,FKBP2,GDF15,GFPT1,HERPUD1,HMOX1,HSPA5,ID1,IDH1,MID1IP1,PBK,PCK2,PDIA4,PDIA6,PFKFB3,PGAM1,PKM,RRM2,S100A4,SARS,SEPHS2,SGK1,SLC3A2,SNAP25,SRSF2,TK1,TNF,TUBB3,TXNIP,TXNRD1,UCP2,WARS
174	stallimycin	biologic drug	Inhibited	4.19e-05	-2.63	AFF3,ANGPTL4,ANLN,ASPM,BCL2,BIRC5,CCNA2,CCNB1,CCNB2,CDK1,CDK5RAP3,CDKN1A,CENPF,CXCL8,DEPDC1,DLGAP5,GADD45A,HMOX1,HSPA5,HYOU1,KIF11,KIF18A,MB,NCAPG,NEK2,NUSAP1,PBK,PCK2,PRC1,SGK1,SPC25,TNF,TXNIP
175	CYB5R4	enzyme	Inhibited	4.5e-05	-2.215	AURKA,BCL2,CCL2,CCNB2,CCNE2,CDC25A,CDC25C,CDKN1A,CYR61,ESPL1,ESR1,F7,FEN1,FTH1,LCN2,MCM4,MCM7,PGR,PTTG1,RRM2,SERPINA3,SKP2,SMC2,SOAT2,SRSF2,TNF,TOP2A,TYMS,UHRF1
176	MTPN	transcription regulator		5.04e-05	-2	ATF3,ATF6,BCL2,CCL2,CD55,CDKN1A,CXCL8,CYP1A1,CYR61,DDIT3,DNAJC3,ERN1,GADD45A,GPER1,HMOX1,HSP90B1,HSPA5,PDIA4,SLC6A9,STC1,TGM1,TH,TNF,ULBP1
177	CTNNB1	transcription regulator	Inhibited	5.07e-05	-2.198	ATAD2,AURKB,BCL2,CCNA2,CCNB2,CD9,CDC25C,CDK1,CDKN1A,CHEK1,CXCL8,CYP1A1,DHRS2,DNMT3B,ELOVL2,ESR1,GADD45A,ID1,ID2,ID3,IFITM1,KIF20A,MCM6,PGR,PLK1,PMEL,RECQL4,RND3,S100A10,SAT1,SGK1,STMN1,TGM1,TK1,TMPO,TNF,TOP2A,TSKU,TXNIP,TYMS
178	putrescine	chemical - endogenous mammalian	Inhibited	5.36e-05	-1.982	CCNA2,CCNB1,CCNB2,CCNE2,CDC25C,CDK2,CDKN1A,HMOX1,TP53INP1
179	S100A8	other	Inhibited	6.15e-05	-2.195	AURKA,AURKB,CCNA2,CCNB1,CCNB2,CDK1,CDKN1A
180	F3	transmembrane receptor	Inhibited	7.2e-05	-2.184	ACTA2,ANLN,AURKB,BIRC5,CDK1,CYR61,ID1,ID2,MCM6,NEK2,PLK1,UHRF1
181	JUN	transcription regulator	Inhibited	7.29e-05	-1.956	CALR,HSP90B1,HSPA5,HYOU1,PDIA4
182	BMP15	growth factor	Inhibited	7.38e-05	-2.236	ASPM,BIRC5,CCNA2,CCPG1,CDK1,CDKN1A,CDKN3,CENPA,CENPF,E2F7,EGR3,FAM64A,KIF23,MAD2L1,NCAPG,PBK,PHF19,PTTG1,SMC4,TH,TMSB15A,TNF
183	hormone	chemical drug	Inhibited	7.91e-05	-2	ASPM,BCL2,BUB1,CCNB1,CDKN1A,CDKN3,DOCK1,FAM86C1,ID2,KIF14,KIF20A,MARCKS,MCM4,MELK,NCAPG,NFKBIZ,TUBB4B,UBXN1
184	NELFB	other	Inhibited	7.91e-05	-2	AURKA,AURKB,CCNB2,IFI6,RACGAP1,STMN1
185	bromodeoxyuridine	chemical drug	Inhibited	0.000107	-2.63	CCNB1,CDC25A,CDKN1A,DDIT3,E2F2,FTH1,GADD45A,ID1,ID2,TXNIP,UBE2C
186	NTRK2	kinase	Inhibited	0.000135	-2.611	BCL2,CXCL8,IFI6,IFIT1,IFITM1,ISG15,TNF,WARS
187	STAT1	transcription regulator	Inhibited	0.000159	-2.063	APOBEC3B,CXCL8,F7,HERC5,IFITM1,ISG15,TNF
188	PGF	growth factor	Inhibited	0.000172	-1.959	BCL2,CCL2,CXCL8,TH
189	HSP90B1	other	Inhibited	0.000208	-2.169	BCL2,BIRC5,CCL2,CD55,CDC25C,CDKN1A,CXCL8,CYR61,E2F2,EFNB2,HMOX1,HSPA5,ID1,ID3,SMTN,STC1,UNC5B
190	ANXA2	other	Inhibited	0.000348	-2.194	BCL2,CCNA2,CCNB1,CCNB2,CDK1,S100A10,TH,TNF,TUBA1A
191	KLF6	transcription regulator	Inhibited	0.000389	-2.046	ACTA2,BCL2,BGN,BIRC5,CCNA2,CCNE2,CDKN1A,CXCL8,CYR61,DDIT3,DIO2,FEN1,ID2,ID3,IFITM1,ILF3,KIF23,KIFC1,KRT7,LEF1,MEF2D,PLK1,PMP22,S100A4,SERPINA3,SGK1,SMAD6,SMAD7,SOX7,TGM1,TMSB15A
192	MET	kinase	Inhibited	0.00045	-1.964	ABCG1,ATF3,BCL2,CCL2,CCNE2,CHDH,CXCL8,EFNA1,HMOX1,ISG15,SGK1,TNF,TXNIP
193	BRD4	kinase	Inhibited	0.000524	-2.205	ATF3,CCL2,CCNA2,CDC20,CDK1,CDKN1A,CXCL8,DIO2,FTH1,HMOX1,ID2,NFKBIZ,PGR,RHOB,S100A10,SGK1,SMAD7,SRSF2,STMN1,TH,TK1,TNF
194	C3AR1	g-protein coupled receptor	Inhibited	0.000551	-1.98	ID1,ID2,ID3,SMAD6,SMAD7
195	IRF3	transcription regulator	Inhibited	0.000833	-2.156	ANGPTL4,BIRC5,CCL2,CXCL8,TNF
196	3M-001	chemical drug	Inhibited	0.000946	-2.2	ATF3,CCL2,CDKN1A,CXCL8,CYP1A1,MKI67,TNF
	cut off : -log(p-value)≥ 3 (α≥0.001) and z-score≥2
